# Supplementary material for: Ancient DNA reveals admixture history and endogamy in the prehistoric Aegean
Source: Nat Ecol Evol. 2023 Jan 16;7(2):290–303. doi: 10.1038/s41559-022-01952-3 (PMC9911347; doi:10.1038/s41559-022-01952-3)
Supplement: Supplementary file 4 — Supplementary Table 1: Library treatment and summary of sequencing statistics for all reported samples before and after their enrichment with the 1240K array capture. Number and percentage of merged reads is reported for paired-end sequenced libraries. Individuals with data combined from different samples are annotated in bold. Supplementary Table 2: Quality control of genome-wide data with information of Y and mitochondrial haplogroups. Low SNP coverage, mitochondrial (mt) contamination estimates from libraries with nu/mt >200, mt haplogroup assignments with low-quality score (0.65–0.8) and X-contamination estimated from <200 polymorphic positions are annotated in italics. Supplementary Table 3: Radiocarbon (14C) dating of 43 samples with calibrated dates presented in 2-sigma range. With few exceptions, the same skeletal element was sampled for aDNA and 14C dating analyses. Samples with <0.5% collagen are typically not analysed as it might alter the 14C ages. The few cases with low collagen are annotated in bold and italics. Supplementary Table 4: Key f4-statistics of the form (Mbuti, Test; Anatolian farmers, Aegean group) that capture excessive allele sharing of Aegean populations with the Test populations (Z ≥ 3; annotated in bold). Published Aegean groups are annotated with an asterisk. Supplementary Table 5: Formal tests of admixture f3(PopA, PopB; PopC). Signals of admixture are detected for LBA Aegean groups with significantly negative f3 values (Z ≥ −3) highlighted in bold. Evidence of admixture of weaker statistical significance (−3 < Z ≤ −2) for the Late Neolithic individuals from Peloponnese is also shown in bold. Published Aegean groups are annotated with an asterisk. Supplementary Table 6. Test of recent admixture for the BA Aegean populations with DATES. For every target, the most robust models (±3 s.e.) and/or fitted decay are highlighted in bold. Supplementary Table 7: Two and three-way qpAdm models for Late Neolithic (LN) to Early/Middle Bronze Age [file 41559_2022_1952_MOESM4_ESM.xlsx]

## Sheet: Supplementary Table 1
Suppelementary Table 1. Library treatment and summary of sequencing statistics for all reported samples before and after their enrichment with the 1240K array capture. Number and percentage of merged reads is reported for paired-end sequenced libraries. Individuals with data combined from different samples are annotated in bold.
			SHOTGUN METAGENOMIC SEQUENCING																					POST-1240K CAPTURE SEQUENCING (deeper sequencing data reported separately)
Individual ID	Library ID	Library details	Shotgun Sequencing ID	Nº Raw Reads prior 30bp filetring	Nº Raw Reads after 30bp filetring & adaptor clipping	Nº Merged Reads	% Merged Reads	Nº mapped reads prior dedup	Nº duplicates removed	Mapped Reads after dedup	Endogenous DNA (%) (reads >30bp)	Endogenous DNA (%) (on raw reads)	On-target 1240K reads (%)	library complexity (Cluster Factor)	Mean Coverage	std. dev. Coverage	Coverage >= 1X in %	Coverage >= 2X in %	Reads on mt	mean mt coverage	mt/nuc Ratio	GC content in %	1st 5' dam (C > T)	Sequencing ID (post- 1240K capture)	Nº Raw Reads prior 30bp filetring	Nº Raw Reads after 30bp filetring & adaptor clipping	Nº Merged Reads	% Merged Reads	Nº mapped reads prior dedup	Nº duplicates removed	Mapped Reads after dedup	On-target 1240K reads (%)	library complexity (Cluster Factor)	Mean Coverage	std. dev. Coverage	Coverage >= 1X in %	Coverage >= 2X in %	Coverage >= 3X in %	Coverage >= 4X in %	Coverage >= 5X in %	mt/nuc Ratio	GC content in %	1st 5' dam (C > T)	2nd 5' dam (C > T)
AID001	AID001.B0101	single stranded	AID001.B0101.SG1.1	3759682	2448736	0	0	15815	1735	14080	0.646	0.420647	0.01	1.123	0.0002	0.0132	0.02	0	9	0.023719	119.24	46.23	0.433858	AID001.B0101.TF1.1	58784336	47785369	0	0	8449929	6807172	1642757	8.526	5.144	0.2015	0.514	16.11	3.19	0.65	0.14	0.04	65.04	52.54	0.424622	0.246278
AID001	AID001.B0201	single stranded																						AID001.B0201.TF1.1	14929330	13765601	0	0	12747300	3491639	9255661	46.781	1.377	3.5208	4.6273	74.23	56.74	43.81	34.15	26.88	47.52	52.09	0.461678	0.253176
AID002	AID002.A0101	single stranded	AID002.A0101.SG1.1	5603857	3900108	0	0	4587	596	3991	0.118	0.0818543	0.001	1.149	0	0.006	0	0	1	0.00289698	53.62	47.73	0.355519	AID002.A0101.TF1.1	54810817	45389202	0	0	1664791	1282575	382216	1.476	4.356	0.0322	0.1996	2.86	0.32	0.03	0	0	34.32	53.08	0.408137	0.221668
AID002	AID002.A0201	single stranded																						AID002.A0201.TF1.1	17527553	15766738	0	0	13556431	3696887	9859544	41.655	1.375	3.6242	5.1932	73.39	55.32	42.61	33.37	26.48	43.85	53.26	0.458264	0.247452
AID007	AID007.B0101	single stranded	AID007.B0101.SG1.1	6243206	3490621	0	0	110877	13615	97262	3.176	1.77596	0.056	1.14	0.0014	0.0371	0.14	0	44	0.124329	87.89	50.89	0.451043	AID007.B0101.TF1.1	51735538	40432983	0	0	17820890	13634296	4186594	22.398	4.257	0.7605	1.1009	45.08	18.64	7.46	2.93	1.14	43.91	53.03	0.435801	0.247364
AID007	AID007.B0201	single stranded																						AID007.B0201.TF1.1	15496346	13943032	0	0	11594904	2844738	8750166	39.361	1.325	3.1129	4.4576	70.81	51.74	38.64	29.39	22.7	51.17	53.83	0.477165	0.240107
AID008	AID008.A0201	single stranded																						AID008.A0201.TF1.1	22998974	20650411	0	0	18340775	6005997	12334778	44.074	1.487	4.2874	5.3464	78.86	62.62	50.21	40.57	32.96	43.2	53.31	0.469169	0.250467
AID009	AID009.A0201	single stranded																						AID009.A0201.TF1.1	18691201	15097222	0	0	4985522	3959749	1025773	17.718	4.86	0.1717	0.4863	13.58	2.79	0.59	0.14	0.04	13.6	52.7	0.487094	0.264586
AID010	AID010.A0201	single stranded																						AID010.A0201.TF1.1	14777423	11740838	0	0	2538763	2071471	467292	12.675	5.433	0.0808	0.3268	6.76	1.09	0.18	0.03	0.01	23.72	53.41	0.490499	0.257972
AID012	AID012.B0101	single stranded	AID012.B0101.SG1.1	4067726	2469221	0	0	5812	585	5227	0.235	0.142881	0.003	1.112	0	0.007	0	0	68	0.17412	2653.81	45.9	0.521505	AID012.B0101.TF1.1	44113632	34535601	0	0	1412307	1102193	310114	1.796	4.554	0.0357	0.2059	3.21	0.32	0.03	0	0	1972.5	51.95	0.520101	0.310212
AID014	AID014.A0201	single stranded																						AID014.A0201.TF1.1	25457065	21701949	0	0	9100114	8210398	889716	28.616	10.228	0.1963	0.5401	14.7	3.7	0.88	0.23	0.07	29.16	52.7	0.464167	0.255086
AID017	AID017.A0101	single stranded	AID017.A0101.SG1.1	5403483	3480254	0	0	25546	3528	22018	0.734	0.472769	0.008	1.16	0.0002	0.0144	0.02	0	4	0.00953588	35.04	43.08	0.566813	AID017.A0101.TF1.1	62207811	50446260	0	0	5045023	3582782	1462241	3.808	3.45	0.135	0.4094	11.39	1.75	0.28	0.05	0.01	18.16	51.02	0.526356	0.300435
AID017	AID017.A0201	single stranded																						AID017.A0201.TF1.1	13697099	10931793	0	0	4246909	3108639	1138270	19.922	3.731	0.2177	0.5537	16.72	3.79	0.91	0.24	0.07	13.17	52.16	0.560032	0.318919
APO004	APO004.B0101	double stranded - UDGhalf																						APO004.B0101.TF1.1	16003550	8350825	6940399	83.11	209112	83073	126039	0.721	1.659	0.0172	0.1355	1.66	0.05	0	0	0	22.68	53.88	0.280742	0.0362722
APO004	APO004.B0101	double stranded - UDGhalf																						APO004.B0101.TF1.2	11481566	10976770	0	0	299882	133985	165897	0.653	1.808	0.0209	0.1513	1.98	0.1	0.01	0	0	20.89	54.05	0.287117	0.0340909
APO004	APO004.B0102	single stranded	APO004.B0102.SG1.1	6158445	4983696	0	0	11943	1103	10840	0.24	0.193929	0.003	1.102	0.0001	0.0103	0.01	0	2	0.00452653	33.49	47.62	0.6621	APO004.B0102.TF1.1	21695329	19798507	0	0	720888	479393	241495	1.325	2.985	0.0233	0.1783	1.95	0.33	0.04	0	0	28.96	51.96	0.632018	0.332927
APO004	APO004.B0103	single stranded	APO004.B0103.SG1.1	5537753	4520270	0	0	9991	1054	8937	0.221	0.180416	0.003	1.118	0.0001	0.0103	0.01	0	0	0		43.55	0.627373	APO004.B0103.TF1.1	24214004	22238779	0	0	699159	432284	266875	1.161	2.62	0.0322	0.2025	2.79	0.37	0.04	0.01	0	21.44	51.9	0.627062	0.35266
APO004	APO004.B0201	single stranded	APO004.B0201.SG1.1	5821222	3420735	0	0	15531	1186	14345	0.454	0.2668	0.005	1.083	0.0001	0.0112	0.01	0	3	0.00681996	42.05	43.87	0.667254	APO004.B0201.TF1.1	18068068	13296351	0	0	644244	250563	393681	1.329	1.636	0.0483	0.2359	4.45	0.34	0.03	0.01	0	9.41	52.3	0.666887	0.389276
APO004	APO004.B0301	single stranded	APO004.B0301.SG1.1	5232645	3061184	0	0	14068	967	13101	0.46	0.268851	0.006	1.074	0.0001	0.0115	0.01	0	3	0.00645784	43.73	41.36	0.644761	APO004.B0301.TF1.1	18684758	13937600	0	0	707475	248691	458784	1.271	1.542	0.0537	0.2473	4.93	0.39	0.04	0.01	0	12.13	51.38	0.66807	0.400065
APO004	APO004.B0401	single stranded	APO004.B0401.SG1.1	7504146	4414097	0	0	20392	1645	18747	0.462	0.271743	0.005	1.088	0.0002	0.0127	0.02	0	2	0.00398334	18.82	43	0.653864	APO004.B0401.TF1.1	22506652	16772176	0	0	803570	306694	496876	1.186	1.617	0.054	0.2481	4.95	0.4	0.04	0.01	0	16.59	51.44	0.661614	0.390989
APO004	APO004.B0501	single stranded	APO004.B0501.SG1.1	5836224	3507315	0	0	15507	1257	14250	0.442	0.265703	0.005	1.088	0.0001	0.0117	0.01	0	4	0.00875128	54.12	43.64	0.681947	APO004.B0501.TF1.1	24488731	18295862	0	0	870007	340550	529457	1.204	1.643	0.0575	0.2566	5.26	0.44	0.04	0.01	0	10.06	51.91	0.658485	0.385537
APO004	APO004.B0601	single stranded	APO004.B0601.SG1.1	5654361	3238114	0	0	16468	1385	15083	0.509	0.291244	0.005	1.092	0.0001	0.0112	0.01	0	3	0.00730279	42.77	44.23	0.672881	APO004.B0601.TF1.1	26762598	19513021	0	0	867273	307877	559396	1.116	1.55	0.0654	0.2766	5.91	0.56	0.06	0.01	0	11.58	51.47	0.665441	0.398228
APO004	APO004.B0701	single stranded	APO004.B0701.SG1.1	5657494	3171823	0	0	17547	1502	16045	0.553	0.310155	0.007	1.094	0.0002	0.0122	0.01	0	5	0.0106222	58.59	43.48	0.692632	APO004.B0701.TF1.1	25952583	18737326	0	0	913031	333642	579389	1.275	1.576	0.0693	0.2866	6.23	0.61	0.07	0.01	0	12.19	51.56	0.658466	0.39543
APO004	APO004.B0801	single stranded	APO004.B0801.SG1.1	6144565	3323923	0	0	18783	1733	17050	0.565	0.305685	0.006	1.102	0.0002	0.0125	0.02	0	3	0.00633714	33.01	44.21	0.664346	APO004.B0801.TF1.1	23987730	17094403	0	0	849795	293302	556493	1.317	1.527	0.0722	0.2917	6.46	0.65	0.08	0.01	0	11.77	51.6	0.660686	0.395953
APO004	APO004.B0901	single stranded	APO004.B0901.SG1.1	5464122	2970992	0	0	16191	1267	14924	0.545	0.296315	0.006	1.085	0.0001	0.0116	0.01	0	3	0.00561289	33.46	46.71	0.664045	APO004.B0901.TF1.1	22374258	15956812	0	0	741985	257251	484734	1.162	1.531	0.0552	0.2524	5.04	0.42	0.04	0.01	0	10.36	51.14	0.662129	0.394444
APO022	APO022.A0101	single stranded	APO022.A0101.SG1.1	5176415	4301429	0	0	13161	1463	11698	0.306	0.254249	0.005	1.125	0.0002	0.0123	0.02	0	44	0.128252	742.22	47.85	0.398656	APO022.A0101.TF1.1	23009354	21015637	0	0	2584680	2035080	549600	6.366	4.703	0.1095	0.3968	8.59	1.87	0.37	0.08	0.02	583.77	53.34	0.344622	0.188061
APO022	APO022.A0102	single stranded																						APO022.A0102.TF1.1	21880919	18791168	0	0	2177722	1548774	628948	5.349	3.462	0.1069	0.3516	9.46	1.08	0.13	0.02	0	455.46	53.35	0.348923	0.201612
APO022	APO022.A0103	single stranded																						APO022.A0103.TF1.1	18975275	16343139	0	0	1756850	1302777	454073	4.777	3.869	0.0655	0.2755	5.9	0.58	0.06	0.01	0	452.9	53.64	0.350702	0.199843
APO023	APO023.A0101	single stranded	APO023.A0101.SG1.1	4949380	4112237	0	0	43167	4029	39138	1.05	0.87217	0.015	1.103	0.0004	0.0212	0.04	0	1267	4.19893	8765.65	48.9	0.486325	APO023.A0101.TF1.1	20280261	18565704	0	0	2940946	1841343	1099603	6.383	2.675	0.1646	0.4832	12.96	2.69	0.6	0.15	0.04	8758.19	53.56	0.443871	0.244462
APO023	APO023.A0102	single stranded																						APO023.A0102.TF1.1	16484336	14154551	0	0	2689602	1509698	1179904	6.651	2.28	0.1536	0.4391	12.92	2	0.34	0.06	0.01	5447.07	53.71	0.438153	0.248797
APO023	APO023.A0103	single stranded																						APO023.A0103.TF1.1	22127408	18891594	0	0	3460550	2140580	1319970	6.248	2.622	0.133	0.4055	11.34	1.63	0.26	0.05	0.01	5223.22	53.78	0.436871	0.245818
APO025	APO025.A0101	single stranded	APO025.A0101.SG1.1	4207465	3401033	0	0	16708	1905	14803	0.491	0.397104	0.009	1.129	0.0002	0.015	0.02	0	40	0.112801	501.94	49.82	0.489372	APO025.A0101.TF1.1	22695938	20696279	0	0	3068275	2044908	1023367	7.594	2.998	0.2434	0.5835	18.55	4.35	1.05	0.28	0.08	329.36	52.65	0.495218	0.285868
APO025	APO025.A0102	single stranded																						APO025.A0102.TF1.1	21452085	18922973	0	0	2951990	2163380	788610	7.022	3.743	0.1208	0.3778	10.51	1.36	0.18	0.03	0	283.42	53.24	0.478828	0.29879
APO025	APO025.A0103	single stranded																						APO025.A0103.TF1.1	22146440	19444928	0	0	3087892	2253117	834775	7.649	3.699	0.146	0.4168	12.53	1.75	0.26	0.04	0.01	336.33	52.58	0.474776	0.290575
APO028	APO028.A0201	double stranded	APO028.A0201.SG1.1	3312780	2849927	0	0	1666	111	1555	0.058	0.0502901	0.001	1.071	0	0.0043	0	0	1	0.00199167	110.01	56.52	0.320442	APO028.A0201.TF1.1	23712864	21846194	0	0	415557	195909	219648	0.446	1.892	0.0127	0.1222	1.21	0.05	0.01	0	0	17.44	56.88	0.328203	0.0378715
APO028	APO028.A0301	single stranded	APO028.A0301.SG1.1	4198193	2147140	0	0	4681	531	4150	0.218	0.1115	0.002	1.128	0	0.0058	0	0	0	0		35.71		APO028.A0301.TF1.1	28730919	17312771	0	0	79957	13469	66488	0.044	1.203	0.0046	0.0688	0.45	0.01	0	0	0	17.98	53.19	0.564797	0.317631
APO028	APO028.A0301	single stranded																						APO028.A0301.TF2.1	26214152	18569061	0	0	337736	163873	173863	0.456	1.943	0.0122	0.1171	1.15	0.06	0	0	0	12.84	52.94	0.564797	0.317631
APO028	APO028.A0401	single stranded	APO028.A0401.SG1.1	5723480	2574056	0	0	6031	534	5497	0.234	0.105373	0.002	1.097	0	0.0065	0	0	2	0.00392299	65.95	42	0.582915	APO028.A0401.TF1.1	26015963	17085619	0	0	373209	193071	180138	0.534	2.072	0.0109	0.1124	1.03	0.05	0	0	0	26.69	53.47	0.582771	0.322458
APO028	APO028.A0501	single stranded	APO028.A0501.SG1.1	5247197	2652234	0	0	5599	438	5161	0.211	0.106705	0.002	1.085	0	0.0065	0	0	1	0.00199167	35.37	40.38	0.636824	APO028.A0501.TF1.1	25998982	17615932	0	0	339352	134365	204987	0.416	1.655	0.0166	0.136	1.58	0.07	0	0	0	12.07	52.12	0.617801	0.340444
APO028	APO028.A0601	single stranded	APO028.A0601.SG1.1	5756978	2747764	0	0	6376	502	5874	0.232	0.110753	0.002	1.085	0	0.0058	0	0	0	0		47.62	0.611203	APO028.A0601.TF1.1	25189521	16882246	0	0	330549	144343	186206	0.435	1.775	0.0131	0.121	1.25	0.05	0	0	0	16.3	52.61	0.597379	0.336655
APO028	APO028.A0701	single stranded	APO028.A0701.SG1.1	6386702	2809902	0	0	6683	587	6096	0.238	0.104639	0.002	1.096	0	0.007	0	0	2	0.00482829	73.09	44.26	0.621884	APO028.A0701.TF1.1	23969868	15420716	0	0	288345	126616	161729	0.411	1.783	0.0113	0.1133	1.07	0.05	0	0	0	12.76	53.06	0.592584	0.335017
APO029	APO029.A0301	double stranded	APO029.A0301.SG1.1	4591797	4040879	0	0	3138	221	2917	0.078	0.0683393	0.001	1.076	0	0.0052	0	0	0	0		54.55	0.415225	APO029.A0301.TF1.1	22042289	20249587	0	0	512737	277839	234898	0.716	2.183	0.0166	0.1353	1.57	0.08	0.01	0	0	11.18	55.62	0.399149	0.0414353
APO029	APO029.A0401	single stranded	APO029.A0401.SG1.1	4865122	2782274	0	0	8583	633	7950	0.308	0.176419	0.004	1.08	0.0001	0.0093	0.01	0	2	0.00452653	50.09	40.19	0.660714	APO029.A0401.TF1.1	21597683	15526936	0	0	666074	233171	432903	0.905	1.539	0.0376	0.2073	3.5	0.23	0.02	0	0	5.55	51.66	0.644956	0.377938
APO029	APO029.A0501	single stranded	APO029.A0501.SG1.1	6646469	3811429	0	0	12015	892	11123	0.315	0.180773	0.004	1.08	0.0001	0.0107	0.01	0	0	0		34.06	0.664918	APO029.A0501.TF1.1	22312872	16609203	0	0	794675	292010	502665	1.05	1.581	0.0449	0.2266	4.15	0.3	0.03	0.01	0	9.04	51.49	0.645031	0.380081
APO029	APO029.A0601	single stranded	APO029.A0601.SG1.1	4335059	2455868	0	0	7275	624	6651	0.296	0.167818	0.003	1.094	0.0001	0.0079	0.01	0	0	0		37.66	0.635891	APO029.A0601.TF1.1	19093549	14198611	0	0	658022	239958	418064	1.001	1.574	0.0366	0.2029	3.41	0.22	0.02	0	0	8.22	51.37	0.643075	0.373629
APO029	APO029.A0701	single stranded	APO029.A0701.SG1.1	4514361	2595870	0	0	7573	590	6983	0.292	0.167754	0.003	1.084	0.0001	0.0077	0.01	0	1	0.00181061	22.82	50	0.626157	APO029.A0701.TF1.1	21256235	15645072	0	0	819890	356796	463094	1.235	1.77	0.0363	0.2037	3.37	0.22	0.02	0.01	0	9.76	51.96	0.640395	0.377047
APO029	APO029.A0801	single stranded	APO029.A0801.SG1.1	5721260	2555947	0	0	11614	1048	10566	0.454	0.202997	0.004	1.099	0.0001	0.0089	0.01	0	1	0.00199167	16.97	37.76	0.693135	APO029.A0801.TF1.1	22207843	14016060	0	0	659391	275056	384335	1.123	1.716	0.0315	0.1898	2.93	0.19	0.02	0	0	5.51	50.81	0.653506	0.389889
APO029	APO029.A0901	single stranded	APO029.A0901.SG1.1	6127990	3258694	0	0	12347	1006	11341	0.379	0.201485	0.004	1.089	0.0001	0.0098	0.01	0	2	0.00422476	33.09	37.82	0.658683	APO029.A0901.TF1.1	25741284	18089572	0	0	836846	329144	507702	1.006	1.648	0.0394	0.2123	3.66	0.25	0.02	0	0	12.38	51.7	0.653285	0.389772
APO029	APO029.A1001	single stranded	APO029.A1001.SG1.1	6192347	2963809	0	0	13621	1040	12581	0.46	0.219965	0.004	1.083	0.0001	0.01	0.01	0	4	0.00766492	54.51	42.15	0.683438	APO029.A1001.TF1.1	24565878	16424256	0	0	794070	329346	464724	1.084	1.709	0.0344	0.1963	3.21	0.2	0.02	0	0	11.52	50.81	0.654879	0.391647
APO029	APO029.A1101	single stranded	APO029.A1101.SG1.1	5549449	2894011	0	0	10928	974	9954	0.378	0.19692	0.005	1.098	0.0001	0.0102	0.01	0	2	0.00428511	38.15	44.53	0.640612	APO029.A1101.TF1.1	21326989	14774213	0	0	768067	272065	496002	1.18	1.549	0.0469	0.2339	4.29	0.35	0.04	0.01	0	11.94	51.22	0.657464	0.390446
APO037	APO037.A0101	single stranded	APO037.A0101.SG1.1	4661560	2994016	0	0	8232	707	7525	0.275	0.176593	0.003	1.094	0.0001	0.0077	0.01	0	1	0.00458688	53.87	42.47	0.681367	APO037.A0101.TF1.1	18006116	13081270	0	0	356136	222030	134106	1.065	2.656	0.0184	0.1416	1.75	0.08	0	0	0	7.24	52.29	0.614297	0.333885
APO037	APO037.A0102	single stranded	APO037.A0102.SG1.1	3394770	1058917	1058917	94.847	3850	9	3841	0.364	0.11341	0.004	1.002	0	0.0057	0	0	1	0.00181061	41.61	35		APO037.A0102.TF1.1	16712698	13643663	0	0	552019	342217	209802	1.723	2.631	0.0267	0.1782	2.49	0.16	0.01	0	0	3.32	53.82	0.603443	0.349914
APO037	APO037.A0103	single stranded	APO037.A0103.SG1.1	3588908	1130380	1130380	93.847	3897	15	3882	0.345	0.108585	0.005	1.004	0	0.0069	0	0	0	0	0	41.38		APO037.A0103.TF1.1	19858022	16146755	0	0	646239	374215	272024	1.674	2.376	0.0386	0.2126	3.57	0.26	0.02	0	0	6.8	53.82	0.604616	0.345267
APO037	APO037.A0104	single stranded	APO037.A0104.SG1.1	3843024	1162019	1162019	95.225	4243	11	4232	0.365	0.110408	0.004	1.003	0	0.0061	0	0	0	0	0	54.35		APO037.A0104.TF1.1	27243417	21640567	0	0	952050	662423	289627	1.902	3.287	0.027	0.1843	2.46	0.2	0.02	0	0	10.26	54.42	0.595229	0.343904
APO037	APO037.A0201	single stranded																						APO037.A0201.TF1.1	18482643	13642492	0	0	286936	109187	177749	0.691	1.614	0.0315	0.1843	2.99	0.15	0.01	0	0	16.52	52.06	0.62407	0.362016
APO037	APO037.A0301	single stranded																						APO037.A0301.TF1.1	21270274	15703252	0	0	329857	138804	191053	0.716	1.727	0.0333	0.1899	3.15	0.17	0.01	0	0	1.9	52.14	0.62673	0.360026
APO037	APO037.A0401	single stranded																						APO037.A0401.TF1.1	19514311	14406149	0	0	310246	138110	172136	0.744	1.802	0.0297	0.179	2.81	0.14	0.01	0	0	12.02	52.74	0.618469	0.358006
APO038	APO038.A0101	single stranded	APO038.A0101.SG1.1	8742227	5568025	0	0	4781	433	4348	0.086	0.0546886	0.001	1.1	0	0.005	0	0	1	0.00187096	38.5	41.94	0.575453	APO038.A0101.TF1.1	18784601	13544904	0	0	142057	77070	64987	0.255	2.186	0.004	0.066	0.38	0.01	0	0	0	56.51	52.09	0.499467	0.277071
APO038	APO038.A0201	single stranded																						APO038.A0201.TF1.1	21361164	14961189	0	0	130705	45003	85702	0.205	1.525	0.0099	0.1029	0.96	0.02	0	0	0	39.69	52.41	0.532721	0.302714
APO038	APO038.A0301	single stranded																						APO038.A0301.TF1.1	20106955	14289429	0	0	111018	40026	70992	0.186	1.564	0.0081	0.0925	0.79	0.02	0	0	0	40.9	52.77	0.514967	0.302094
APO038	APO038.A0401	single stranded																						APO038.A0401.TF1.1	19470639	13022068	0	0	104285	36347	67938	0.18	1.535	0.0071	0.0872	0.69	0.02	0	0	0	17.08	51.8	0.534013	0.29881
APO043	APO043.A0101	single stranded	APO043.A0101.SG1.1	4736203	3076127	0	0	6471	501	5970	0.21	0.136628	0.002	1.084	0.0001	0.0072	0.01	0	0	0	0	40.62	0.599179	APO043.A0101.TF1.1	17954428	12880880	0	0	497602	260313	237289	0.932	2.097	0.0112	0.1208	1.05	0.06	0	0	0	9.33	51.45	0.58128	0.337388
APO043	APO043.A0102	single stranded	APO043.A0102.SG1.1	3988788	1266182	1266182	96.769	3262	9	3253	0.258	0.0817792	0.003	1.003	0	0.0058	0	0	0	0	0	42.86		APO043.A0102.TF1.1	20345953	15723854	0	0	2076378	747912	1328466	1.664	1.563	0.0411	0.2944	3.67	0.28	0.04	0.01	0.01	2.57	53.11	0.594273	0.351354
APO043	APO043.A0103	single stranded	APO043.A0103.SG1.1	3952184	1291480	1291480	96.837	3143	8	3135	0.243	0.0795256	0.003	1.003	0	0.0058	0	0	0	0		46.34		APO043.A0103.TF1.1	18178815	15090744	0	0	1549738	552039	997699	1.581	1.553	0.0382	0.2577	3.46	0.24	0.03	0.01	0.01	4.49	52.55	0.599457	0.355906
APO043	APO043.A0104	single stranded	APO043.A0104.SG1.1	5132570	1677045	1677045	96.782	4257	25	4232	0.254	0.0829409	0.003	1.006	0	0.0061	0	0	1	0.00199167	40.01	47.83		APO043.A0104.TF1.1	26966401	22103903	0	0	2138350	831465	1306885	1.508	1.636	0.0531	0.3161	4.7	0.43	0.05	0.02	0.01	2.92	53.33	0.595093	0.355214
APO043	APO043.A0201	single stranded																						APO043.A0201.TF1.1	18410861	13659333	0	0	400731	106137	294594	0.612	1.36	0.0325	0.2045	3.06	0.16	0.01	0	0	12.01	51.58	0.611993	0.367662
APO043	APO043.A0301	single stranded																						APO043.A0301.TF1.1	20705136	16027214	0	0	475015	141639	333376	0.67	1.425	0.0372	0.2241	3.47	0.2	0.02	0	0	6.98	51.65	0.608042	0.353073
APO043	APO043.A0401	single stranded																						APO043.A0401.TF1.1	22233522	16584219	0	0	559954	196079	363875	0.771	1.539	0.0356	0.2141	3.33	0.19	0.02	0	0	12.45	51.45	0.610518	0.364696
APO044	APO044.A0101	single stranded	APO044.A0101.SG1.1	4177273	2367113	0	0	5183	455	4728	0.219	0.124076	0.003	1.096	0	0.0068	0	0	1	0.00223309	41.16	33.33	0.669449	APO044.A0101.TF1.1	17565793	11976940	0	0	349544	193114	156430	0.903	2.235	0.0128	0.1179	1.22	0.06	0	0	0	8.37	52.46	0.618975	0.364557
APO044	APO044.A0102	single stranded	APO044.A0102.SG1.1	5591522	1651463	1651463	95.58	4101	18	4083	0.248	0.0733432	0.002	1.004	0	0.0051	0	0	0	0		37.5		APO044.A0102.TF1.1	20200250	15536453	0	0	1065701	436951	628750	1.624	1.695	0.0383	0.2168	3.49	0.28	0.03	0.01	0	5.67	52.4	0.630274	0.377559
APO044	APO044.A0103	single stranded	APO044.A0103.SG1.1	5033580	1452443	1452443	97.071	3823	15	3808	0.263	0.0759499	0.003	1.004	0	0.0055	0	0	1	0.0024745	56.1	48.65		APO044.A0103.TF1.1	20733677	16135767	0	0	1212646	565356	647290	1.778	1.873	0.0256	0.1798	2.34	0.18	0.02	0.01	0	6.45	52.71	0.623972	0.373803
APO044	APO044.A0104	single stranded	APO044.A0104.SG1.1	4431232	1252067	1252067	96.894	3351	22	3329	0.268	0.0756223	0.004	1.007	0	0.0061	0	0	1	0.00217273	56.21	54.35		APO044.A0104.TF1.1	25385894	19337238	0	0	1501077	774114	726963	2.075	2.065	0.031	0.2004	2.8	0.24	0.03	0.01	0	6.87	53.21	0.605819	0.361639
APO044	APO044.A0201	single stranded																						APO044.A0201.TF1.1	24928521	17735743	0	0	442936	171941	270995	0.688	1.634	0.0324	0.1894	3.04	0.19	0.01	0	0	7.91	50.92	0.629111	0.377591
APO044	APO044.A0301	single stranded																						APO044.A0301.TF1.1	24999093	17594709	0	0	447386	185985	261401	0.737	1.711	0.0318	0.1883	2.98	0.19	0.02	0	0	18.29	51.45	0.628391	0.375985
APO044	APO044.A0401	single stranded																						APO044.A0401.TF1.1	22612131	16134221	0	0	437180	170630	266550	0.785	1.64	0.0347	0.1955	3.25	0.21	0.01	0	0	14.3	51.64	0.632729	0.379937
GLI002	GLI002.A0101	double stranded - UDGhalf	GLI002.A0101.SG1.1	14243822	7795392	5835657	74.86	9441	636	6494	0.121	0.0662814		1.098	0.0001	0.0099	0.01	0	0	0	0	39.23	0.2416	GLI002.A0101.TF1.1	31258132	12172759	12172759	65.508	522099	233819	288280	1.349	1.811	0.0398	0.2026	3.85	0.13	0	0	0	23.23	53.6	0.267042	0.0197539
GLI002	GLI002.A0101	double stranded - UDGhalf																						GLI002.A0101.TF1.2	32072410	12773640	12773640	68.012	567870	254378	313492	1.418	1.811	0.0429	0.2105	4.13	0.15	0.01	0	0	21.16	53.28	0.264462	0.0206062
GLI003	GLI003.A0101	double stranded - UDGhalf	GLI003.A0101.SG1.1	12622926	7207013	5129318	71.171	2089716	140078	1474755	28.996	16.5549		1.095	0.0253	0.1714	2.46	0.06	495	1.54741	61.15	42.06	0.1289	GLI003.A0101.TF1.2	30967946	13795492	13795492	81.286	11494961	2139248	9355713	33.7	1.229	2.7586	3.5409	70.59	50.81	37.27	27.76	20.85	29.66	55.99	0.140155	0.0179208
GLI003	GLI003.A0101	double stranded - UDGhalf																						GLI003.A0101.TF1.1	24609124	10918764	10918764	80.756	9049260	1886276	7162984	33.345	1.263	2.1455	2.975	64.15	42.82	29.51	20.79	14.9	29.23	56.19	0.137361	0.0186854
HGC001	HGC001.A0101	double stranded - UDGhalf	HGC001.A0101.SG1.1	3977035	3738950	0	0	522415	49160	473255	13.972	13.1358	0.286	1.104	0.0079	0.0891	0.78	0.01	386	1.22633	163.05	54.35		HGC001.A0101.TF1.2	47930305	45385885	0	0	20343318	3496232	16847086	10.057	1.208	2.8446	2.8696	79.42	59.79	43.64	31.23	21.98	160.57	56.14	0.127399	0.0304189
HGC001	HGC001.A0101	double stranded - UDGhalf																						HGC001.A0101.TF1.1	20200672	19222373	0	0	8566232	1271870	7294362	10.133	1.174	1.3073	1.5968	60.27	33.43	17.78	9.3	4.81	160.53	56.07	0.126011	0.0303103
HGC002	HGC002.B0101	double stranded - UDGhalf	HGC002.B0101.SG1.1	3730558	3509245	0	0	7957	730	7227	0.227	0.213292	0.004	1.101	0.0001	0.0101	0.01	0	334	1.04454	9672.53	54.76		HGC002.B0101.TF1.1	19784398	18696990	0	0	428810	86465	342345	0.528	1.253	0.0576	0.248	5.43	0.32	0.02	0	0	8927.12	56.76	0.128034	0.0191385
HGC002	HGC002.B0101	double stranded - UDGhalf																						HGC002.B0101.TF1.2	81695428	76741708	0	0	1774843	627390	1147453	0.525	1.547	0.1523	0.4151	13.34	1.67	0.2	0.02	0	8520.1	56.6	0.128801	0.0204371
HGC002	HGC043.A0101	single stranded	HGC043.A0101.SG1.1	4762594	3512773	0	0	29986	3029	26957	0.854	0.629615	0.01	1.112	0.0003	0.0162	0.03	0	110	0.298811	913.08	55.28	0.425364	HGC043.A0101.TF1.1	27091563	22460139	0	0	3292447	1529791	1762656	6.148	1.868	0.4074	0.8384	26.85	8.63	3.1	1.22	0.51	564.1	54.9	0.415881	0.221805
HGC002	HGC056.A0101	single stranded	HGC056.A0101.SG1.1	3821329	3044487	0	0	1900	163	1737	0.062	0.0497209	0.001	1.094	0	0.0041	0	0	116	0.343171	16101.6	61.9	0.353234	HGC056.A0101.TF1.1	21374568	18004897	0	0	362864	220381	142483	0.563	2.547	0.0331	0.1926	3.13	0.16	0.01	0	0	6870.65	53.35	0.406023	0.251845
HGC002	HGC059.A0101	single stranded	HGC059.A0101.SG1.1	2632169	1567575	0	0	6164	526	5638	0.393	0.234179	0.006	1.093	0.0001	0.0084	0.01	0	61	0.185648	2601.21	53.41	0.433204	HGC059.A0101.TF1.1	34659364	23503691	0	0	384230	67093	317137	0.353	1.212	0.0524	0.2354	4.98	0.24	0.01	0	0	3747.66	52.82	0.413229	0.214485
HGC003	HGC003.A0101	double stranded - UDGhalf	HGC003.A0101.SG1.1	4512833	4201512	0	0	49528	5436	44092	1.179	1.09749	0.026	1.123	0.0008	0.028	0.08	0	414	1.26145	1770.63	54.6		HGC003.A0101.TF1.2	49002022	45950201	0	0	5626324	1926043	3700281	3.243	1.521	0.5554	0.8616	37.84	12.55	3.75	1.03	0.27	1517.37	56.39	0.100913	0.0195389
HGC003	HGC003.A0101	double stranded - UDGhalf																						HGC003.A0101.TF1.1	23337178	22012496	0	0	2703369	732577	1970792	3.293	1.372	0.349	0.6628	26.61	6.46	1.44	0.3	0.06	1454.89	56.46	0.101483	0.0196777
HGC005	HGC005.A0101	double stranded - UDGhalf	HGC005.A0101.SG1.1	4006129	3577462	0	0	13561	1293	12268	0.379	0.338506	0.008	1.105	0.0002	0.0142	0.02	0	86	0.272376	1427.27	51.21		HGC005.A0101.TF1.1	23417730	21354832	0	0	1006020	192659	813361	1.218	1.237	0.1601	0.4267	13.94	1.81	0.23	0.03	0	1871.15	55.96	0.133005	0.0311921
HGC005	HGC005.A0101	double stranded - UDGhalf																						HGC005.A0101.TF1.2	68277768	61787215	0	0	2878607	784532	2094075	1.192	1.375	0.3673	0.677	27.93	6.83	1.53	0.34	0.07	1819.21	56.21	0.13976	0.0280799
HGC005	HGC054.A0101	single stranded	HGC054.A0101.SG1.1	7026993	4719474	0	0	18069	2131	15938	0.383	0.257137	0.006	1.134	0.0002	0.0147	0.02	0	100	0.296337	1359.47	52.08	0.440141	HGC054.A0101.TF1.1	30507808	24207845	0	0	3247753	1687991	1559762	6.562	2.082	0.4577	0.8263	31.1	9.92	3.2	1.03	0.34	539.28	52.74	0.459859	0.259141
HGC006	HGC006.A0101	double stranded - UDGhalf	HGC006.A0101.SG1.1	3654131	3274690	0	0	1133129	103338	1029791	34.603	31.0095	0.564	1.1	0.0136	0.117	1.35	0.01	296	0.761663	53.15	55.59		HGC006.A0101.TF1.1	21405169	19897651	0	0	12146001	1432553	10713448	9.872	1.134	1.3835	1.8845	58	32.96	18.93	11.08	6.59	44.05	57.74	0.16135	0.028263
HGC006	HGC006.A0101	double stranded - UDGhalf																						HGC006.A0101.TF1.2	43022963	39766728	0	0	24498566	2773413	21725153	9.839	1.128	2.7476	3.3442	74.12	53.35	38.42	27.82	20.33	44.01	57.79	0.159911	0.031012
HGC006	HGC035.A0101	double stranded - UDGhalf	HGC035.A0101.SG1.1	5594325	4986100	0	0	54632	4790	49842	1.096	0.976561	0.021	1.096	0.0008	0.0283	0.08	0	53	0.166274	213.69	53.63	0.128487	HGC035.A0101.TF2.1	24099047	22693566	0	0	7886697	3486603	4400094	16.243	1.792	1.1643	1.5368	54.68	29.51	15.63	8.15	4.18	89.9	55.56	0.131708	0.0264078
HGC008	HGC008.A0101	double stranded - UDGhalf	HGC008.A0101.SG1.1	4497377	4022363	0	0	239570	21715	217855	5.956	5.32688	0.093	1.1	0.0027	0.0525	0.27	0	341	1.12704	394.93	58.03		HGC008.A0101.TF1.1	22178893	20348932	0	0	6080281	897507	5182774	4.791	1.173	0.6056	1.1096	34.64	14.05	6.16	2.86	1.38	419.01	58.47	0.196595	0.0352713
HGC008	HGC008.A0101	double stranded - UDGhalf																						HGC008.A0101.TF1.2	82096305	74835571	0	0	22766796	5351827	17414969	4.851	1.307	1.6973	2.3883	59.12	37.19	24.02	15.83	10.56	363.98	58.41	0.195162	0.0307035
HGC009	HGC009.A0101	double stranded - UDGhalf	HGC009.A0101.SG1.1	5699884	4971621	0	0	79730	5826	73904	1.604	1.3988	0.026	1.079	0.001	0.0312	0.1	0	86	0.271652	270.74	52.05	0.169681	HGC009.A0101.TF2.2	37022249	34470345	0	0	12367833	4498007	7869826	12.572	1.572	1.4712	2.1307	56	33.33	20.47	12.89	8.25	123.75	56.15	0.176504	0.0326519
HGC009	HGC009.A0101	double stranded - UDGhalf																						HGC009.A0101.TF2.1	24213687	22577959	0	0	8082621	2536721	5545900	12.561	1.457	1.1403	1.8001	48.93	26.41	15.05	8.87	5.37	119.37	56.2	0.180757	0.0342055
HGC009	HGC014.A0101	double stranded - UDGhalf	HGC014.A0101.SG1.1	4252298	3756982	0	0	3792	231	3561	0.101	0.0891753	0.001	1.065	0	0.0065	0	0	95	0.303458	6070.7	59.62	0.119266	HGC014.A0101.TF2.1	19978062	18571894	0	0	902517	421533	480984	2.085	1.876	0.1059	0.3583	9.19	1.18	0.17	0.03	0.01	3258.02	55.93	0.156827	0.027513
HGC010	HGC010.A0101	double stranded - UDGhalf	HGC010.A0101.SG1.1	5188137	4356674	0	0	6458	449	6009	0.148	0.124476	0.002	1.075	0.0001	0.0085	0.01	0	78	0.213048	2551.66	56.32	0.177326	HGC010.A0101.TF2.1	22080754	19976701	0	0	1654898	747072	907826	2.84	1.823	0.1181	0.3821	10.2	1.35	0.2	0.04	0.01	1128.89	54.83	0.152557	0.0263188
HGC010	HGC039.A0101	single stranded	HGC039.A0101.SG1.1	9845478	7652426	0	0	73340	7418	65922	0.958	0.744911	0.018	1.113	0.001	0.0313	0.1	0	570	1.6966	1738.68	52.49	0.403903	HGC039.A0101.TF1.1	24697772	21298208	0	0	4738019	1624630	3113389	11.671	1.522	1.1588	1.6457	52.08	28.24	15.64	8.73	4.89	567.47	52.99	0.391018	0.231645
HGC011	HGC011.A0101	double stranded - UDGhalf	HGC011.A0101.SG1.1	3860687	3277957	0	0	550154	38565	511589	16.783	14.2502	0.334	1.075	0.0083	0.0913	0.82	0.01	456	1.33593	169.36	54.57	0.134645	HGC011.A0101.TF2.1	19734910	18528545	0	0	13453216	2552628	10900588	31.04	1.234	3.5042	4.671	73.66	56	43.06	33.55	26.43	75.63	56.05	0.126033	0.0250451
HGC013	HGC013.A0101	double stranded - UDGhalf	HGC013.A0101.SG1.1	5860841	5351625	0	0	49541	2951	46590	0.926	0.845288	0.012	1.063	0.0005	0.0226	0.05	0	77	0.23894	409.6	51.67	0.159788	HGC013.A0101.TF2.2	46038421	43462667	0	0	7895425	2595701	5299724	6.162	1.49	1.0373	1.7596	45.62	23.6	13.17	7.71	4.7	274.86	56.46	0.161937	0.0219138
HGC013	HGC013.A0101	double stranded - UDGhalf																						HGC013.A0101.TF2.1	25494465	24106218	0	0	4340802	1110651	3230151	6.11	1.344	0.7093	1.3574	36.3	16.06	7.97	4.27	2.41	261.32	56.62	0.16117	0.0233841
HGC015	HGC015.A0101	double stranded - UDGhalf	HGC015.A0101.SG1.1	4388736	3952221	0	0	8873	599	8274	0.225	0.202177	0.004	1.072	0.0001	0.0105	0.01	0	180	0.557245	4770.09	56.62	0.151376	HGC015.A0101.TF2.1	20647680	19220062	0	0	2024285	810138	1214147	4.388	1.667	0.2912	0.6325	21.92	5.36	1.35	0.35	0.09	2090.76	55.76	0.172732	0.027242
HGC015	HGC015.A0101	double stranded - UDGhalf																						HGC015.A0101.TF2.2	12875327	11963037	0	0	1262757	423379	839378	4.393	1.504	0.2201	0.5387	17.43	3.55	0.78	0.19	0.04	1948.47	55.85	0.17151	0.0271862
HGC017	HGC017.A0101	double stranded - UDGhalf	HGC017.A0101.SG1.1	4270506	3684413	0	0	5688	390	5298	0.154	0.133193	0.003	1.074	0.0001	0.0087	0.01	0	84	0.274851	3711.12	59.14	0.147866	HGC017.A0101.TF2.1	20242743	18583925	0	0	1597975	798928	799047	3.954	2	0.1809	0.4763	14.91	2.59	0.47	0.09	0.02	1435.63	56	0.158909	0.0275366
HGC017	HGC023.A0101	double stranded - UDGhalf	HGC023.A0101.SG1.1	6421293	5746628	0	0	7463	621	6842	0.13	0.116223	0.002	1.091	0.0001	0.0099	0.01	0	69	0.20484	2058.72	60.5	0.161361	HGC023.A0101.TF2.1	22796780	21279962	0	0	1580863	827240	753623	3.693	2.098	0.199	0.5016	16.2	2.98	0.57	0.12	0.02	922.1	55.42	0.169192	0.0283756
HGC017	HGC029.A0101	double stranded - UDGhalf	HGC029.A0101.SG1.1	5650807	4845931	0	0	117069	8615	108454	2.416	2.07172	0.043	1.079	0.0016	0.0402	0.16	0	110	0.313417	200.69	53.78	0.15996	HGC029.A0101.TF2.2	27032915	24976922	0	0	10619893	4216427	6403466	18.643	1.658	1.6253	2.015	62.66	38.9	23.94	14.61	8.9	89.23	55.62	0.133255	0.0209459
HGC017	HGC029.A0101	double stranded - UDGhalf																						HGC029.A0101.TF2.1	22666142	20984285	0	0	8939602	3380381	5559221	18.723	1.608	1.4646	1.8892	59.55	35.4	21.04	12.49	7.38	84.13	55.58	0.138079	0.0216627
HGC018	HGC018.A0101	double stranded - UDGhalf	HGC018.A0101.SG1.1	6497252	5685518	0	0	66522	5774	60748	1.17	1.02385	0.016	1.095	0.0007	0.0261	0.07	0	177	0.478544	600.44	51.61	0.162646	HGC018.A0101.TF2.1	20452827	18965996	0	0	4736784	1797343	2939441	11.353	1.611	0.7869	1.2485	42.61	19.11	8.8	4.15	1.99	279.79	55.67	0.15082	0.0266644
HGC018	HGC018.A0101	double stranded - UDGhalf																						HGC018.A0101.TF2.2	22496918	20825638	0	0	5207133	2031186	3175947	11.338	1.64	0.8317	1.2903	44.14	20.37	9.55	4.57	2.24	278.72	55.73	0.147934	0.0256963
HGC018	HGC061.A0101	single stranded	HGC061.A0101.SG1.1	4387274	2644712	0	0	158473	19317	139156	5.992	3.61211	0.066	1.139	0.0012	0.0353	0.12	0	136	0.379504	229.39	47.65	0.494604	HGC061.A0101.TF1.1	44201210	30254251	0	0	3715829	735126	2980703	2.338	1.247	0.4428	0.7878	31.39	9.02	2.64	0.81	0.27	496.24	53.03	0.450532	0.254443
HGC020	HGC020.A0101	double stranded - UDGhalf	HGC020.A0101.SG1.1	5104307	4351925	0	0	13241	759	12482	0.304	0.259408	0.005	1.061	0.0002	0.0125	0.02	0	259	0.824793	4653.81	54.12	0.166239	HGC020.A0101.TF2.1	17806739	16291051	0	0	2235748	813320	1422428	5.086	1.572	0.2857	0.6265	21.65	5.17	1.27	0.33	0.09	1639.22	56	0.157019	0.0231133
HGC020	HGC020.A0101	double stranded - UDGhalf																						HGC020.A0101.TF2.2	9928463	9061914	0	0	1246143	360438	885705	5.077	1.407	0.2006	0.5114	16.11	3.11	0.65	0.14	0.03	1504.18	55.96	0.161738	0.0260307
HGC020	HGC049.A010	single stranded	HGC049.A0101.SG1.1	4047182	3005436	0	0	736421	72405	664016	24.503	18.1959	0.386	1.109	0.0085	0.092	0.84	0	293	0.743014	86.67	50.57	0.461593	HGC049.A0101.TF1.1	21713441	17409657	0	0	7702970	780504	6922466	7.218	1.113	0.9134	1.226	50.64	23.13	10.09	4.3	1.81	100.47	53.54	0.467902	0.244162
HGC020	HGC067.A0101	single stranded	HGC067.A0101.SG1.1	4953745	3384015	0	0	14353	1504	12849	0.424	0.28974	0.007	1.117	0.0002	0.013	0.02	0	152	0.409379	2253.06	51.69	0.308356	HGC067.A0101.TF1.1	36593632	27067411	0	0	643097	120382	522715	0.574	1.23	0.0954	0.3189	8.82	0.67	0.05	0	0	2052.2	53.06	0.292812	0.146579
HGC024	HGC024.A0101	double stranded - UDGhalf	HGC024.A0101.SG1.1	5304545	4545413	0	0	105669	7423	98246	2.325	1.99205	0.037	1.076	0.0013	0.0355	0.13	0	122	0.32422	251.7	54.22	0.186998	HGC024.A0101.TF2.1	22970770	21173832	0	0	9304207	3111002	6193205	17.865	1.502	1.49	2.3822	53.14	31.7	20.07	13.18	8.91	66.7	57.47	0.186147	0.0302256
HGC025	HGC025.A0101	double stranded - UDGhalf	HGC025.A0101.SG1.1	3716643	3319676	0	0	26324	1541	24783	0.793	0.708274	0.012	1.062	0.0003	0.0173	0.03	0	85	0.261573	772.55	61.31	0.201522	HGC025.A0101.TF2.2	26948632	25302613	0	0	7407212	2497106	4910106	9.885	1.509	0.9425	1.802	40.8	20.66	11.58	6.96	4.39	298.07	58.3	0.194945	0.0372636
HGC025	HGC025.A0101	double stranded - UDGhalf																						HGC025.A0101.TF2.1	18309636	17217627	0	0	5016805	1447698	3569107	9.842	1.406	0.742	1.5272	35.24	16.32	8.57	4.93	2.97	288.51	58.28	0.202451	0.0359377
HGC040	HGC026.A0101	double stranded - UDGhalf	HGC026.A0101.SG1.1	4506169	4050839	0	0	6706	455	6251	0.166	0.148818	0.002	1.073	0.0001	0.0081	0.01	0	99	0.319693	3903.33	64.56	0.185629	HGC026.A0101.TF2.1	17762153	16667957	0	0	1089938	401975	687963	2.484	1.584	0.1452	0.4288	12.09	1.98	0.35	0.07	0.01	1916.63	56.97	0.193893	0.0278363
HGC040	HGC026.A0101	double stranded - UDGhalf																						HGC026.A0101.TF2.2	11992845	11235169	0	0	742208	235139	507069	2.506	1.464	0.1158	0.3775	9.91	1.39	0.22	0.04	0.01	1836.09	56.99	0.191284	0.027727
HGC040	HGC040.A0101	single stranded	HGC040.A0101.SG1.1	6391520	4782985	0	0	364801	27535	337266	7.627	5.70758	0.115	1.082	0.0041	0.0639	0.41	0	288	0.785081	181.42	53.79	0.444947	HGC040.A0101.TF1.1	22940125	18419444	0	0	4953050	469714	4483336	4.361	1.105	0.5808	1.0185	35.44	13.28	5.28	2.21	0.97	157.43	55.51	0.437225	0.240488
HGC027	HGC027.A0101	double stranded - UDGhalf	HGC027.A0101.SG1.1	5721180	5207653	0	0	50307	3906	46401	0.966	0.879312	0.016	1.084	0.0006	0.0249	0.06	0	570	1.73698	2833.11	54.4	0.14603	HGC027.A0101.TF2.1	24905599	23410874	0	0	6248142	3286823	2961319	11.386	2.11	0.5156	0.9007	33.49	11.67	4.1	1.45	0.52	1522.63	56.68	0.148165	0.0251009
HGC031	HGC031.A0101	double stranded - UDGhalf	HGC031.A0101.SG1.1	5222642	4644017	0	0	31474	2309	29165	0.678	0.602645	0.011	1.079	0.0004	0.0197	0.04	0	14	0.0379021	98.53	51.26	0.164958	HGC031.A0101.TF2.1	25642838	23959240	0	0	4280743	1894519	2386224	7.054	1.794	0.4833	0.8757	31.66	10.79	3.76	1.34	0.48	70.04	56.18	0.163057	0.0215477
HGC031	HGC031.A0103	single stranded	HGC031.A0103.SG1.1	7220516	5851386	0	0	119788	16612	103176	2.047	1.659	0.034	1.161	0.0014	0.0369	0.14	0	45	0.14847	103.42	49.73	0.393147	HGC031.A0103.TF1.1	23570511	20798807	0	0	4893698	4559809	333889	10.711	14.657	0.0171	0.1809	1.09	0.49	0.1	0.02	0	27.17	52.14	0.381231	0.214627
HGC031	HGC031.A0103	single stranded																						HGC031.A0103.TF2.1	35369910	29818920	0	0	2162981	384399	1778582	1.721	1.216	0.3251	0.6285	25.53	5.55	1.14	0.23	0.05	157.29	52.12	0.387563	0.211173
HGC032	HGC032.A0101	double stranded - UDGhalf	HGC032.A0101.SG1.1	5090739	4369812	0	0	19685	1288	18397	0.45	0.386683	0.007	1.07	0.0002	0.015	0.02	0	570	1.85352	7803.16	56.32	0.172899	HGC032.A0101.TF2.1	21509171	19699104	0	0	3587040	1426492	2160548	6.029	1.66	0.3458	0.7195	24.54	6.97	2.1	0.65	0.21	3224.22	57.41	0.185519	0.0352101
HGC033	HGC033.A0101	double stranded - UDGhalf	HGC033.A0101.SG1.1	6316245	5617775	0	0	127043	8690	118353	2.261	2.01137	0.037	1.073	0.0016	0.0397	0.16	0	501	1.74573	1071.09	54.37	0.16463	HGC033.A0101.TF2.2	23705828	22257134	0	0	8393444	2790719	5602725	14.369	1.498	1.2105	1.7472	52.29	29.05	16.48	9.56	5.56	670.85	56.39	0.152925	0.0296066
HGC033	HGC033.A0101	double stranded - UDGhalf																						HGC033.A0101.TF2.1	21754162	20454054	0	0	7688406	2497607	5190799	14.341	1.481	1.1436	1.6879	50.65	27.45	15.34	8.72	5.04	666.25	56.42	0.160515	0.0283266
HGC036	HGC036.A0101	double stranded - UDGhalf	HGC036.A0101.SG1.1	6378543	5865433	0	0	17049	1497	15552	0.291	0.267287	0.005	1.096	0.0002	0.0148	0.02	0	278	0.739091	3297.8	51.85	0.159633	HGC036.A0101.TF2.1	25519536	24052841	0	0	3229148	1932177	1296971	6.093	2.49	0.2333	0.5564	18.35	3.84	0.85	0.2	0.06	1450.57	55.99	0.138491	0.0185388
HGC037	HGC037.A0101	single stranded	HGC037.A0101.SG1.1	7182253	5008168	0	0	13482	1088	12394	0.269	0.187713	0.005	1.088	0.0002	0.013	0.02	0	311	0.935301	5788.63	50.24	0.412121	HGC037.A0101.TF1.1	24408067	19231145	0	0	1676957	807231	869726	4.209	1.928	0.2401	0.558	19.05	3.89	0.82	0.18	0.04	2190.44	52.82	0.439534	0.249315
HGC041	HGC041.A0101	single stranded	HGC041.A0101.SG1.1	4457118	3116567	0	0	3813	258	3555	0.122	0.0855486	0.002	1.073	0	0.0065	0	0	77	0.221438	4938.27	57.69	0.365517	HGC041.A0101.TF1.1	20400849	16268471	0	0	585414	242130	343284	1.526	1.705	0.0807	0.3005	7.35	0.64	0.06	0.01	0	2621.88	52.4	0.410048	0.248435
HGC041	HGC052.A0101	single stranded	HGC052.A0101.SG1.1	5920460	4393378	0	0	4498	380	4118	0.102	0.0759738	0.002	1.092	0.0001	0.0073	0.01	0	53	0.158428	3082.34	51.52	0.297959	HGC052.A0101.TF1.1	24267861	19985436	0	0	599384	313514	285870	1.505	2.097	0.0835	0.307	7.56	0.7	0.07	0.01	0	1180.01	53.81	0.357393	0.199134
HGC045	HGC045.A0101	single stranded	HGC045.A0101.SG1.1	7992842	5758535	0	0	4935	527	4408	0.086	0.0617427	0.001	1.12	0	0.0067	0	0	124	0.367554	7013.18	58.93	0.258621	HGC045.A0101.TF1.1	26422643	21246035	0	0	356213	193422	162791	0.789	2.188	0.0389	0.2066	3.65	0.22	0.02	0	0	5212.81	52.86	0.381889	0.233071
HGC045	HGC051.A0101	single stranded	HGC051.A0101.SG1.1	6440175	4950795	0	0	7426	627	6799	0.15	0.115307	0.002	1.092	0.0001	0.0081	0.01	0	168	0.464361	6099.16	57.5	0.254144	HGC051.A0101.TF1.1	21672297	16577300	0	0	558632	120070	438562	0.584	1.274	0.036	0.2201	3.35	0.21	0.02	0.01	0	1710.92	54.15	0.290017	0.153395
HGC047	HGC047.A0101	single stranded	HGC047.A0101.SG1.1	5619846	4061173	0	0	2026	191	1835	0.05	0.0360508	0	1.104	0	0.004	0	0	119	0.366166	18747.5	25	0.175258	HGC047.A0101.TF1.1	23197695	18708074	0	0	285247	66014	219233	0.21	1.301	0.0119	0.1216	1.13	0.04	0.01	0	0	5909.08	52.7	0.362941	0.227848
HGC053	HGC053.A0101	single stranded	HGC053.A0101.SG1.1	5706199	4429100	0	0	5445	529	4916	0.123	0.0954225	0.001	1.108	0	0.0067	0	0	194	0.55809	9185.78	61.82	0.287097	HGC053.A0101.TF1.1	24136157	20257885	0	0	750013	365444	384569	1.691	1.95	0.1035	0.3446	9.22	1	0.12	0.01	0	3549.86	53.64	0.36604	0.203758
HGC053	HGC057.A0101	single stranded	HGC057.A0101.SG1.1	7042515	4983981	0	0	10529	1222	9307	0.211	0.149506	0.003	1.131	0.0001	0.0108	0.01	0	511	1.54288	12800.6	48.95	0.337178	HGC057.A0101.TF1.1	39025570	29657726	0	0	286180	61099	225081	0.206	1.271	0.0381	0.1991	3.66	0.14	0.01	0	0	17072.6	53.17	0.355339	0.200893
HGC055	HGC055.A0101	single stranded	HGC055.A0101.SG1.1	4276325	3148607	0	0	14020	1215	12805	0.445	0.327852	0.006	1.095	0.0001	0.0122	0.01	0	77	0.207255	1264.52	48.91	0.431325	HGC055.A0101.TF1.1	24306497	19765696	0	0	1260149	499749	760400	2.97	1.657	0.2285	0.5533	17.93	3.76	0.86	0.22	0.06	698.53	53.29	0.419871	0.244427
HGC055	HGC065.A0101	single stranded	HGC065.A0101.SG1.1	5429499	3610876	0	0	129715	13346	116369	3.592	2.38908	0.061	1.115	0.0016	0.0398	0.16	0	815	2.26187	1363.43	50.31	0.345464	HGC065.A0101.TF1.1	32846799	24287821	0	0	4035318	888732	3146586	4.306	1.282	0.5828	0.8713	39.81	13.1	3.87	1.08	0.29	1509.29	53.04	0.329861	0.198947
HGC063	HGC063.A0101	single stranded	HGC063.A0101.SG1.1	4395764	3151176	0	0	34021	3514	30507	1.08	0.77395	0.019	1.115	0.0004	0.0206	0.04	0	619	1.79395	4046.96	53.24	0.374472	HGC063.A0101.TF1.1	36745274	28301551	0	0	1598529	274235	1324294	1.45	1.207	0.2706	0.5627	22.11	4.1	0.7	0.12	0.02	3790.9	53.08	0.352047	0.204612
KRO008	KRO008.A0101	single stranded	KRO008.A0101.SG1.1	6269396	3951810	0	0	9172	1032	8140	0.232	0.146298	0.003	1.127	0.0001	0.0093	0.01	0	1	0.00217273	21.21	52.83	0.455696	KRO008.A0101.TF1.1	23341810	16746257	0	0	905058	594360	310698	2.307	2.913	0.0448	0.2311	4.15	0.29	0.02	0	0	34.78	52.79	0.413482	0.218506
KRO008	KRO008.A0201	single stranded																						KRO008.A0201.TF1.1	21251720	15972635	0	0	640858	273057	367801	1.507	1.742	0.0734	0.2928	6.71	0.57	0.05	0.01	0	15.52	52.6	0.418274	0.230455
KRO008	KRO008.A0301	single stranded																						KRO008.A0301.TF1.1	20440524	14626095	0	0	566527	240057	326470	1.477	1.735	0.0671	0.2772	6.16	0.5	0.04	0.01	0	18.61	52.33	0.417864	0.232116
KRO008	KRO008.A0401	single stranded																						KRO008.A0401.TF1.1	20417356	14771951	0	0	703752	303262	400490	1.719	1.757	0.0743	0.2932	6.79	0.57	0.05	0	0	17.53	52.45	0.424792	0.227329
KRO009	KRO009.A0101	single stranded	KRO009.A0101.SG1.1	8133339	5520568	0	0	37078	3695	33383	0.672	0.455877	0.01	1.111	0.0004	0.0202	0.04	0	3	0.00844951	18.19	46.34	0.464999	KRO009.A0101.TF1.1	19832149	14715526	0	0	2757753	2208432	549321	10.004	5.02	0.0882	0.3244	7.75	0.93	0.12	0.02	0	15.05	52.17	0.442341	0.240602
KRO009	KRO009.A0201	single stranded																						KRO009.A0201.TF1.1	20781046	16179627	0	0	2143436	926080	1217356	5.999	1.761	0.33	0.669	24.6	6.23	1.61	0.41	0.11	11.87	51.96	0.452361	0.257786
KRO009	KRO009.A0301	single stranded																						KRO009.A0301.TF1.1	21979389	17458817	0	0	2239347	909768	1329579	5.655	1.684	0.3574	0.7066	25.99	7.06	1.94	0.54	0.15	7.87	52.24	0.448613	0.252772
KRO009	KRO009.A0401	single stranded																						KRO009.A0401.TF1.1	21282726	16824151	0	0	2215555	979460	1236095	5.93	1.792	0.3268	0.6674	24.34	6.18	1.59	0.41	0.11	9.19	52.3	0.440962	0.245231
KUK001	KUK001.A0101	single stranded	KUK001.A0101.SG1.1	5109402	3378166	0	0	190688	16323	174365	5.645	3.7321	0.103	1.094	0.0026	0.0508	0.26	0	72	0.195908	72.6	50.76	0.384872	KUK001.A0101.TF1.1	48541294	35106988	0	0	8556104	2421696	6134408	5.703	1.395	1.0483	1.2742	56.19	27.65	12.38	5.22	2.09	51.48	53.14	0.383178	0.212382
KUK001	KUK001.A0101	single stranded																						KUK001.A0101.TF1.2	45708337	33339035	0	0	8148044	2318128	5829916	5.762	1.398	1.006	1.2394	55.04	26.39	11.5	4.71	1.83	53.32	53.21	0.38614	0.218022
KUK002	KUK002.A0101	single stranded	KUK002.A0101.SG1.1	3850027	2141756	0	0	55634	4350	51284	2.598	1.44503	0.046	1.085	0.0008	0.0275	0.08	0	23	0.0569135	76.89	53.97	0.38874	KUK002.A0101.TF1.1	48917357	30448993	0	0	3789127	1250425	2538702	3.188	1.493	0.4818	0.8015	34.05	10.14	2.87	0.8	0.22	68.16	54.1	0.375946	0.204574
KUK002	KUK002.A0101	single stranded																						KUK002.A0101.TF1.2	54713001	34220969	0	0	4266246	1521136	2745110	3.206	1.554	0.5154	0.8345	35.74	11.16	3.3	0.95	0.27	66.89	54.15	0.375674	0.207597
KUK005	KUK005.A0101	single stranded	KUK005.A0101.SG1.1	4715260	3457755	0	0	1858947	141523	1717424	53.762	39.4241	1.044	1.082	0.0272	0.1654	2.67	0.04	1052	2.99378	112.14	52.25	0.282406	KUK005.A0101.TF1.1	39968215	32951490	0	0	24342387	4040183	20302204	14.18	1.199	3.1369	3.0454	81.75	63.92	48.08	35.22	25.33	100.87	54.82	0.261443	0.132635
KUK005	KUK005.A0101	single stranded																						KUK005.A0101.TF1.2	39667177	32864493	0	0	24268318	4251757	20016561	14.306	1.212	3.1128	3.0284	81.6	63.6	47.75	34.91	25.06	99.35	54.84	0.25786	0.130682
KUK006	KUK006.A0101	single stranded	KUK006.A0101.SG1.1	5803720	3526691	0	0	1160754	92552	1068202	32.913	20.0002	0.597	1.087	0.0157	0.1257	1.55	0.02	637	1.70861	108.73	52.37	0.310681	KUK006.A0101.TF1.1	52167148	36666867	0	0	21980151	3873834	18106317	11.205	1.214	2.6162	2.5771	78.75	58.53	41.45	28.4	19.05	100.16	54.37	0.291376	0.155902
KUK006	KUK006.A0101	single stranded																						KUK006.A0101.TF1.2	37643261	26712789	0	0	16018118	2708671	13309447	11.318	1.204	1.9641	2.0718	72.17	48.29	30.54	18.64	11.15	97.23	54.35	0.293833	0.154512
LAZ017	LAZ017.A0101	double stranded - UDGhalf	LAZ017.A0101.SG1.1	6872028	6046052	0	0	79725	5450	74275	1.319	1.16014	0.023	1.073	0.0011	0.0326	0.11	0	26	0.0685014	62.74	56.46	0.172721	LAZ017.A0101.TF1.2	43149362	39319535	0	0	3186589	618815	2567774	1.672	1.241	0.3706	0.6832	28.08	6.89	1.61	0.37	0.08	49.65	55.89	0.183085	0.0195664
LAZ017	LAZ017.A0101	double stranded - UDGhalf																						LAZ017.A0101.TF1.1	26885488	24425245	0	0	2029549	341637	1687912	1.713	1.202	0.255	0.5521	20.79	3.86	0.69	0.12	0.02	46.78	55.7	0.176129	0.0189693
LAZ018	LAZ018.A0101	double stranded - UDGhalf	LAZ018.A0101.SG1.1	3846032	3092303	0	0	300120	21653	278467	9.705	7.80337	0.155	1.078	0.0036	0.0604	0.36	0	253	0.60064	173.81	58.13	0.111344	LAZ018.A0101.TF1.1	21299408	18444741	0	0	7324018	1629979	5694039	6.179	1.286	0.5086	0.8789	33.45	11.54	3.92	1.31	0.42	130.29	57.97	0.114787	0.0198209
LAZ018	LAZ018.A0101	double stranded - UDGhalf																						LAZ018.A0101.TF1.2	21724286	18862024	0	0	7408696	1601589	5807107	6.117	1.276	0.5195	0.8876	34.03	11.87	4.03	1.35	0.44	128.57	57.86	0.114685	0.0199008
LAZ019	LAZ019.A0101	double stranded - UDGhalf	LAZ019.A0101.SG1.1	4595554	3989634	0	0	233813	21431	212382	5.861	5.08781	0.129	1.101	0.0038	0.0618	0.38	0	137	0.437262	117.59	54.39	0.0454214	LAZ019.A0101.TF1.1	15241911	13921007	0	0	4249608	2182993	2066615	8.704	2.056	0.2275	0.5053	19.31	2.97	0.4	0.05	0.01	170.46	55.86	0.0503673	0.0118326
LAZ020	LAZ020.A0101	double stranded - UDGhalf	LAZ020.A0101.SG1.1	5163599	4536852	0	0	974271	71872	902399	21.475	18.8681	0.488	1.08	0.0168	0.1298	1.66	0.02	284	0.936146	58.51	55.2	0.0857365	LAZ020.A0101.TF1.2	28721464	26496180	0	0	13418283	1941342	11476941	10.98	1.169	1.9368	2.0495	71.68	47.75	30.05	18.32	10.91	59.34	55.78	0.0821737	0.0119512
LAZ020	LAZ020.A0101	double stranded - UDGhalf																						LAZ020.A0101.TF1.1	22841098	21013002	0	0	10656427	1607793	9048634	10.967	1.178	1.5365	1.7399	65.53	39.39	22.39	12.31	6.63	57.97	55.83	0.0884567	0.0125597
LAZ021	LAZ021.A0101	double stranded - UDGhalf	LAZ021.A0101.SG1.1	4165538	3691827	0	0	207585	17923	189662	5.623	4.98339	0.115	1.094	0.0032	0.0566	0.32	0	148	0.416742	140.1	54.67	0.0620056	LAZ021.A0101.TF1.1	12196865	11284735	0	0	2918044	1335675	1582369	6.98	1.844	0.1714	0.4333	15.11	1.81	0.2	0.02	0	183.45	55.73	0.0715224	0.0176181
MYG001	MYG001.A0101	double stranded - UDGhalf	MYG001.A0101.SG1.1	9175580	8305993	0	0	258019	24503	233516	3.106	2.81202	0.068	1.105	0.0042	0.065	0.42	0	165	0.556461	140.9	56.47	0.109832	MYG001.A0101.TF1.1	27997161	25807673	0	0	5664608	712723	4951885	5.069	1.144	0.9226	1.2356	51.09	23.31	10.15	4.36	1.87	121.72	56.3	0.108064	0.0142783
MYG002	MYG002.A0101	double stranded - UDGhalf	MYG002.A0101.SG1.1	7842352	7110680	0	0	37579	2782	34797	0.528	0.47918	0.009	1.08	0.0005	0.0219	0.05	0	68	0.18945	390.81	57.26	0.182333	MYG002.A0101.TF1.2	45061058	41198611	0	0	1620440	309511	1310929	0.694	1.236	0.1566	0.4178	13.77	1.68	0.19	0.02	0	233.67	56.14	0.172422	0.0226724
MYG002	MYG002.A0101	double stranded - UDGhalf																						MYG002.A0101.TF1.1	19515913	17796178	0	0	710302	85471	624831	0.703	1.137	0.0822	0.2976	7.61	0.56	0.04	0	0	210.96	56.1	0.177752	0.0210497
MYG002	MYG002.A0103	single stranded	MYG002.A0103.SG1.1	4608343	3677718	0	0	80663	9213	71450	2.193	1.75037	0.036	1.129	0.0009	0.0307	0.09	0	80	0.202728	211.19	50.34	0.516048	MYG002.A0103.TF2.1	29618054	24520398	0	0	2429713	587348	1842365	2.346	1.319	0.2903	0.579	23.61	4.51	0.77	0.11	0.02	287.18	52.56	0.495051	0.273301
MYG002	MYG002.A0103	single stranded																						MYG002.A0103.TF1.1	19044721	16663358	0	0	4028101	3786409	241692	10.773	16.666	0.0087	0.1416	0.46	0.29	0.09	0.02	0.01	55.48	53.12	0.493468	0.284836
MYG002	MYG002.A0102	single stranded	MYG002.A0102.SG1.1	4198244	3327008	0	0	84674	10791	73883	2.545	2.01689	0.042	1.146	0.001	0.0313	0.1	0	95	0.241415	243.94	47.89	0.47	MYG002.A0102.TF2.1	32372412	26541498	0	0	2970725	936025	2034700	2.622	1.46	0.2637	0.5413	22.1	3.67	0.52	0.06	0.01	312.47	51.9	0.475812	0.264784
MYG002	MYG002.A0102	single stranded																						MYG002.A0102.TF1.1	21947100	18971568	0	0	4986935	4631933	355002	11.209	14.048	0.013	0.1654	0.75	0.41	0.11	0.02	0.01	58.36	51.92	0.479097	0.263093
MYG003	MYG003.A0101	double stranded - UDGhalf	MYG003.A0101.SG1.1	9315095	8522638	0	0	697984	60433	637551	8.19	7.49304	0.173	1.095	0.011	0.1052	1.09	0.01	557	1.77711	166.59	56.41	0.0764706	MYG003.A0101.TF1.2	43353584	40237747	0	0	14260347	2441642	11818705	7.544	1.207	1.8475	1.9665	70.38	46.22	28.69	17.12	9.9	131.99	56.24	0.0799535	0.0158879
MYG003	MYG003.A0101	double stranded - UDGhalf																						MYG003.A0101.TF1.1	19172860	17749719	0	0	6312444	704081	5608363	7.538	1.126	0.9341	1.2342	51.4	23.9	10.49	4.45	1.86	130.41	56.28	0.0765154	0.0165173
MYG004	MYG004.A0101	double stranded - UDGhalf	MYG004.A0101.SG1.1	7363842	6450386	0	0	413262	39218	374044	6.407	5.61204	0.141	1.105	0.0067	0.0821	0.67	0	324	0.938681	156.57	56.45	0.120232	MYG004.A0101.TF1.1	22299404	20235561	0	0	6902371	866121	6036250	7.602	1.143	1.0533	1.381	53.67	26.98	13.05	6.18	2.91	122.97	56.66	0.122425	0.019519
MYG004	MYG004.A0101	double stranded - UDGhalf																						MYG004.A0101.TF1.2	56153742	51069499	0	0	17466095	3456492	14009603	7.656	1.247	2.2641	2.3752	73.94	52.21	35.58	23.64	15.34	121.35	56.63	0.118282	0.0214931
MYG005	MYG005.A0101	double stranded - UDGhalf	MYG005.A0101.SG1.1	6955286	6073845	0	0	196923	15675	181248	3.242	2.83127	0.066	1.086	0.003	0.0546	0.29	0	240	0.743919	277.41	57	0.140647	MYG005.A0101.TF1.2	49033362	44123994	0	0	9452949	1940163	7512786	4.323	1.258	1.0568	1.3902	53.55	27.03	13.19	6.31	2.99	263.57	57.21	0.148331	0.02614
MYG005	MYG005.A0101	double stranded - UDGhalf																						MYG005.A0101.TF1.1	22320955	20036901	0	0	4310550	568754	3741796	4.332	1.152	0.572	0.9321	36.99	13.13	4.58	1.6	0.57	259.53	57.31	0.146633	0.0253448
MYG006	MYG006.A0101	double stranded - UDGhalf	MYG006.A0101.SG1.1	6989083	6365108	0	0	428282	40453	387829	6.729	6.12787	0.15	1.104	0.007	0.0841	0.69	0.01	390	1.31016	195.63	56.07	0.0985672	MYG006.A0101.TF1.2	42365362	39506230	0	0	13440743	2806115	10634628	7.123	1.264	1.5838	1.7228	67.58	41.08	23.37	12.68	6.68	159.14	56.45	0.0994381	0.0149487
MYG006	MYG006.A0101	double stranded - UDGhalf																						MYG006.A0101.TF1.1	23640797	22001469	0	0	7480446	1102610	6377836	7.09	1.173	1.0115	1.2845	54.32	26.12	11.78	5.13	2.18	153.78	56.44	0.0964125	0.0162286
MYG008	MYG008.A0101	double stranded - UDGhalf	MYG008.A0101.SG1.1	8237166	7584769	0	0	388821	36765	352056	5.126	4.72032	0.104	1.104	0.0058	0.0765	0.58	0	465	1.4506	263.49	57.09	0.133107	MYG008.A0101.TF1.2	52028997	48494608	0	0	13502784	2931862	10570922	5.639	1.277	1.4518	1.6553	64.11	37.62	20.87	11.13	5.75	242.3	56.73	0.135589	0.0208836
MYG008	MYG008.A0101	double stranded - UDGhalf																						MYG008.A0101.TF1.1	26237098	24399777	0	0	6832103	1022266	5809837	5.648	1.176	0.8692	1.1869	49.13	21.94	9.34	3.84	1.57	240.21	56.68	0.134511	0.0205159
NST001	NST001.A0101	double stranded - UDGhalf	NST001.A0101.SG1.1	6031226	5587965	0	0	43569	2500	41069	0.78	0.72239	0.012	1.061	0.0005	0.0226	0.05	0	12	0.0257107	50.04	54.37	0.290943	NST001.A0101.TF2.1	23374963	21705546	0	0	4734542	1577496	3157046	7.127	1.5	0.5333	0.9818	32.52	12.28	4.92	2.05	0.87	22.91	55.79	0.285378	0.0308343
NST001	NST001.A0101	double stranded - UDGhalf																						NST001.A0101.TF2.2	24602425	22857810	0	0	4922998	1624990	3298008	7.021	1.493	0.5549	1.0157	33.21	12.88	5.29	2.27	1	22.2	55.81	0.287672	0.0338272
NST001	NST001.A0102	single stranded	NST001.A0102.SG1.1	4889536	4106605	0	0	134569	16917	117652	3.277	2.75218	0.046	1.144	0.0013	0.0362	0.13	0	37	0.0913151	60.12	46.82	0.589231	NST001.A0102.TF1.1	20798051	18590182	0	0	5120156	4603233	516923	9.906	9.905	0.0138	0.1603	0.89	0.39	0.08	0.01	0	13.92	52.7	0.576541	0.342622
NST001	NST001.A0102	single stranded																						NST001.A0102.TF2.1	34037931	29305618	0	0	3199777	519981	2679796	1.964	1.194	0.3598	0.6837	27.1	6.67	1.64	0.41	0.11	73.65	52.04	0.587499	0.341886
NST001	NST001.A0103	single stranded	NST001.A0103.SG1.1	5049581	4274115	0	0	163204	20148	143056	3.818	3.23203	0.055	1.141	0.0016	0.0405	0.16	0	49	0.133925	71.97	47.43	0.575541	NST001.A0103.TF1.1	21567472	19472371	0	0	6602200	5906263	695937	13.267	9.487	0.0246	0.2066	1.69	0.63	0.11	0.02	0	14.47	51.2	0.574671	0.354286
NST001	NST001.A0103	single stranded																						NST001.A0103.TF2.1	38183525	33161107	0	0	4084316	795596	3288720	2.307	1.242	0.4253	0.7413	31.17	8.45	2.16	0.54	0.14	77.88	51.6	0.573848	0.34777
NST004	NST004.A0101	double stranded - UDGhalf	NST004.A0101.SG1.1	3052092	2685362	0	0	2347	130	2217	0.087	0.0768981	0.001	1.059	0	0.0045	0	0	2	0.00506971	177.78	48	0.256809	NST004.A0101.TF2.1	19887830	18030283	0	0	787836	275473	512363	1.441	1.538	0.0894	0.3242	7.93	0.88	0.11	0.02	0	20.27	55.67	0.256619	0.0338983
NST004	NST004.A0101	double stranded - UDGhalf																						NST004.A0101.TF2.2	20415082	18514461	0	0	802841	275630	527211	1.423	1.523	0.0923	0.3347	8.04	1.01	0.14	0.02	0	19.03	55.98	0.247316	0.0340237
NST004	NST004.A0102	single stranded	NST004.A0102.SG1.1	7338360	5939302	0	0	14017	1995	12022	0.236	0.19101	0.004	1.166	0.0002	0.0129	0.02	0	5	0.0124329	76.95	47.57	0.59671	NST004.A0102.TF1.1	22530589	19703763	0	0	882939	804930	78009	1.771	11.318	0.002	0.0629	0.12	0.06	0.02	0	0	22	51.01	0.572854	0.317607
NST004	NST004.A0102	single stranded																						NST004.A0102.TF2.1	39593225	33075733	0	0	352822	61061	291761	0.21	1.209	0.0447	0.2166	4.27	0.18	0.01	0	0	69.15	52.34	0.578999	0.332621
NST005	NST005.A0101	double stranded - UDGhalf	NST005.A0101.SG1.1	4266149	3834058	0	0	9711	578	9133	0.253	0.227629	0.005	1.063	0.0001	0.0116	0.01	0	6	0.0184682	134.69	52.69	0.201908	NST005.A0101.TF2.1	19703841	18287579	0	0	2800046	1370031	1430015	6.543	1.958	0.2716	0.5969	21.1	4.68	1.05	0.24	0.06	20.34	55.76	0.195968	0.0280529
NST005	NST005.A0102	single stranded	NST005.A0102.SG1.1	7799930	6611606	0	0	41906	6505	35401	0.634	0.537261	0.011	1.184	0.0005	0.0226	0.05	0	16	0.0503953	93.04	50.56	0.504342	NST005.A0102.TF1.1	24373494	21993372	0	0	3433164	3148650	284514	7.265	12.067	0.012	0.1566	0.72	0.36	0.09	0.02	0	4.48	51.11	0.487768	0.284854
NST005	NST005.A0102	single stranded																						NST005.A0102.TF2.1	34867011	30431498	0	0	955862	365844	590018	0.828	1.62	0.0774	0.286	7.26	0.45	0.03	0	0	70.42	51.46	0.491106	0.276849
NST005	NST005.A0103	single stranded	NST005.A0103.SG1.1	6243868	5213245	0	0	28862	3372	25490	0.554	0.462246	0.01	1.132	0.0004	0.0194	0.04	0	17	0.0554047	146.19	49.35	0.505871	NST005.A0103.TF1.1	20268515	18162224	0	0	2793282	2527525	265757	7.189	10.511	0.0144	0.1603	0.97	0.39	0.07	0.01	0	22.2	52.39	0.512685	0.283707
NST005	NST005.A0103	single stranded																						NST005.A0103.TF2.1	32914645	28357503	0	0	812925	179139	633786	0.777	1.283	0.1279	0.3723	11.57	1.11	0.1	0.01	0	65.26	52.58	0.508551	0.276199
NST010	NST010.A0101	double stranded - UDGhalf	NST010.A0101.SG1.1	5881059	5360400	0	0	5337	367	4970	0.1	0.090749	0.001	1.074	0.0001	0.0074	0.01	0	2	0.00470759	72.52	58.21	0.315972	NST010.A0101.TF2.1	20145390	18673579	0	0	819118	296930	522188	1.142	1.569	0.0523	0.2469	4.78	0.4	0.04	0.01	0	19.2	55.57	0.291718	0.0318963
NST010	NST010.A0101	double stranded - UDGhalf																						NST010.A0101.TF2.2	12048873	11180255	0	0	482499	143892	338607	1.122	1.425	0.0407	0.2171	3.74	0.29	0.03	0	0	14.38	55.56	0.284451	0.0328076
NST010	NST010.A0102	single stranded	NST010.A0102.SG1.1	5600282	4475742	0	0	10653	1149	9504	0.238	0.190223	0.003	1.121	0.0001	0.01	0.01	0	3	0.00850987	68.65	39.52	0.549708	NST010.A0102.TF1.1	22950961	19823721	0	0	1170181	515135	655046	1.854	1.786	0.0913	0.3305	8.21	0.8	0.09	0.01	0	20.97	52.61	0.537201	0.310681
NST010	NST010.A0103	single stranded	NST010.A0103.SG1.1	9249441	7378107	0	0	17846	1866	15980	0.242	0.192941	0.003	1.117	0.0002	0.0126	0.02	0	6	0.0147866	70.83	47.72	0.538562	NST010.A0103.TF1.1	23323518	20075508	0	0	1209484	517773	691711	1.911	1.749	0.1012	0.3503	8.98	0.99	0.12	0.02	0	19.45	53.05	0.538613	0.32197
NST012	NST012.A0101	double stranded - UDGhalf	NST012.A0101.SG1.1	6611532	6034477	0	0	4003	310	3693	0.066	0.0605457	0.001	1.084	0.0001	0.0079	0.01	0	4	0.00953588	187.34	56.76	0.231855	NST012.A0101.TF2.1	25692929	24022865	0	0	1079995	532967	547028	1.712	1.974	0.0836	0.3156	7.4	0.83	0.1	0.02	0	12.06	55.76	0.230754	0.0280625
NST012	NST012.A0102	single stranded	NST012.A0102.SG1.1	7770760	6426815	0	0	10149	1062	9087	0.158	0.130605	0.003	1.117	0.0001	0.0112	0.01	0	4	0.0114068	89.02	48.08	0.520586	NST012.A0102.TF1.1	24267535	21639366	0	0	1197342	636955	560387	2.255	2.137	0.1027	0.3457	9.15	0.99	0.11	0.01	0	20.03	53.24	0.514361	0.29954
NST012	NST012.A0103	single stranded	NST012.A0103.SG1.1	7555262	6249920	0	0	9836	1171	8665	0.157	0.130187	0.002	1.135	0.0001	0.0102	0.01	0	1	0.00211238	17.27	51.94	0.503003	NST012.A0103.TF1.1	24823807	22056993	0	0	1102767	551612	551155	1.966	2.001	0.1035	0.3458	9.26	0.96	0.11	0.01	0	20.89	53.16	0.514729	0.297838
TIR001	TIR001.D0102	double stranded - UDGhalf																						TIR001.D0102.TF1.1	21876824	20663442	0	0	1547600	973510	574090	3.72	2.696	0.1194	0.3701	10.55	1.22	0.15	0.02	0	1265.94	56.2	0.154032	0.0292175
TIR002	TIR002.A0102	double stranded - UDGhalf																						TIR002.A0102.TF1.2	21284915	20180409	0	0	9449607	3454583	5995024	17.451	1.576	1.1578	1.6335	51.91	28.5	15.82	8.77	4.87	33.86	56.59	0.225277	0.0276246
TIR002	TIR002.A0102	double stranded - UDGhalf																						TIR002.A0102.TF1.1	24286135	23051780	0	0	10628948	4035782	6593166	17.151	1.612	1.233	1.6987	53.72	30.32	17.18	9.71	5.49	31.93	56.59	0.221823	0.028052
TIR008	TIR008.A0101	double stranded - UDGhalf	TIR008.A0101.SG1.1	15612104	11132729	4051185	36.39	340497	30832	225764	3.059	2.18098		1.137	0.0035	0.0607	0.35	0	111	0.327479	92.75	43.6	0.2828	TIR008.A0101.TF1.1	25401744	15747850	9259864	58.801	6570087	3101853	3468234	14.704	1.89436	0.5044	0.8837	33.15	11.31	3.87	1.33	0.47	45.42	56.11	0.273	0.0242
TIR010	TIR010.A0101	double stranded - UDGhalf	TIR010.A0101.SG1.1	10779854	5183045	4415252	85.186	120852	11018	81945	2.332	1.12109		1.134	0.0013	0.0361	0.13	0	23	0.0709759	55.61	42.54	0.2281	TIR010.A0101.TF1.1	31147962	13407388	13407388	80.836	6273548	2593301	3680247	17.157	1.705	0.6637	0.9972	41.37	16.02	5.9	2.04	0.68	22.23	55.68	0.228665	0.0207683
XAN003	XAN003.A0102	double stranded - UDGhalf	XAN003.A0102.SG1.1	11101798	3474727	3474727	47.595	15942	874	15068	0.459	0.143598	0.009	1.058	0.0002	0.0154	0.02	0	82	0.272497	1204.58	52.92	0.352665	XAN003.A0102.TF1.1	21345433	20531833	0	0	588897	90057	498840	0.553	1.181	0.0702	0.2742	6.55	0.43	0.03	0	0	786.97	56.63	0.145092	0.0158062
XAN003	XAN003.A0102	double stranded - UDGhalf																						XAN003.A0102.TF1.2	94022428	90282046	0	0	2706136	785731	1920405	0.576	1.409	0.2104	0.4959	17.65	2.89	0.44	0.06	0.01	851.54	56.64	0.140715	0.0153195
XAN003	XAN007.A0102	double stranded - UDGhalf	XAN007.A0102.SG1.1	10895194	3477486	3477486	47.797	5778	315	5463	0.166	0.0530326	0.003	1.058	0.0001	0.0088	0.01	0	106	0.352284	4558.37	57.89	0.35124	XAN007.A0102.TF1.1	17335043	16726858	0	0	128164	15053	113111	0.13	1.133	0.0147	0.1227	1.44	0.03	0	0	0	3941.83	57.21	0.133166	0.0164358
XAN003	XAN007.A0102	double stranded - UDGhalf																						XAN007.A0102.TF1.2	68633423	66094921	0	0	537589	112312	425277	0.136	1.264	0.0479	0.2257	4.54	0.24	0.01	0	0	4030.46	56.51	0.134662	0.0132253
XAN007	XAN007.B0102	double stranded - UDGhalf	XAN007.B0102	10919758	4280326	4280326	67.562	1942	88	1854	0.045	0.0177843	0.001	1.047	0	0.0047	0	0	14	0.0462913	1624.99	70.37	0.461806	XAN007.B0102.TF1.1	19534610	18664166	0	0	93806	11924	81882	0.093	1.146	0.0117	0.1091	1.15	0.02	0	0	0	1126.24	56.23	0.178312	0.0357487
XAN007	XAN007.B0102	double stranded - UDGhalf																						XAN007.B0102.TF1.2	102995251	98318134	0	0	505962	139204	366758	0.097	1.38	0.0434	0.2166	4.09	0.23	0.01	0	0	1110.78	56.05	0.173533	0.0376996
XAN013	XAN013.A0101	single stranded	XAN013.A0101.SG1.1	3493391	1887710	0	0	40809	4230	36579	2.162	1.16818	0.029	1.116	0.0004	0.0199	0.04	0	11	0.0275213	55.64	51.43	0.464393	XAN013.A0101.TF1.1	20064356	14833569	0	0	4053028	3751840	301188	12.322	13.457	0.0121	0.1575	0.73	0.37	0.09	0.02	0	15.78	53.13	0.436438	0.263599
XAN013	XAN013.A0101	single stranded																						XAN013.A0101.TF2.1	36075289	24020394	0	0	1622225	244362	1377863	1.4	1.177	0.2258	0.5132	18.98	3.04	0.46	0.07	0.01	70.74	52.64	0.444641	0.259851
XAN013	XAN013.A0101	single stranded																						XAN013.A0101.TF2.2	95473674	63821144	0	0	4268003	1000228	3267775	1.384	1.306	0.5068	0.8236	35.62	10.83	3.05	0.84	0.23	68.6	52.65	0.446615	0.257647
XAN013	XAN013.A0101	single stranded																						XAN013.A0101.TF2.3	53124824	36299549	0	0	2360176	403127	1957049	1.35	1.206	0.3163	0.6215	25.01	5.29	1.05	0.21	0.04	68.49	52.66	0.438827	0.257366
XAN014	XAN014.A0101	single stranded	XAN014.A0101.SG1.1	3562402	2210901	0	0	186227	20086	166141	8.423	5.22757	0.121	1.121	0.0019	0.0438	0.19	0	114	0.281731	129.03	48.7	0.491994	XAN014.A0101.TF1.1	21914158	17707888	0	0	8082199	7243882	838317	18.461	9.641	0.0347	0.2463	2.37	0.9	0.16	0.03	0.01	31.99	52.67	0.475539	0.268787
XAN014	XAN014.A0101	single stranded																						XAN014.A0101.TF2.1	38836318	28168982	0	0	5755480	875298	4880182	3.765	1.179	0.7016	1.0139	44.1	16.73	6.02	2.1	0.74	123.53	52.37	0.475539	0.268787
XAN015	XAN015.A0101	single stranded	XAN015.A0101.SG1.1	3699483	2634062	0	0	104637	12334	92303	3.972	2.82842	0.067	1.134	0.0013	0.0355	0.12	0	33	0.0875128	64.9	49.55	0.399586	XAN015.A0101.TF1.1	22362214	18960805	0	0	5604453	4943822	660631	13.288	8.483	0.0339	0.2408	2.38	0.82	0.15	0.03	0.01	35.94	52.49	0.380471	0.204473
XAN015	XAN015.A0101	single stranded																						XAN015.A0101.TF2.1	37747417	31073790	0	0	1228755	155832	1072923	0.491	1.145	0.109	0.341	10.05	0.78	0.06	0	0	54.4	52.72	0.380471	0.204473
XAN015	XAN015.A0101	single stranded																						XAN015.A0101.TF2.2	107933353	89129845	0	0	3491556	558286	2933270	0.49	1.19	0.2969	0.5906	24.12	4.6	0.8	0.13	0.02	54.13	52.84	0.386922	0.206765
XAN015	XAN015.A0101	single stranded																						XAN015.A0101.TF2.3	29763224	24879741	0	0	944529	116719	827810	0.486	1.141	0.0863	0.3015	8.09	0.51	0.03	0	0	52.57	52.93	0.383072	0.20232
XAN016	XAN016.A0101	single stranded	XAN016.A0101.SG1.1	7390824	3847870	0	0	52458	5475	46983	1.363	0.709772	0.018	1.117	0.0005	0.0224	0.05	0	7	0.017744	29.74	47.74	0.450884	XAN016.A0101.TF1.1	19535995	13838654	0	0	2051302	1894895	156407	6.312	13.115	0.005	0.102	0.3	0.15	0.04	0.01	0	8	52.02	0.425944	0.253892
XAN016	XAN016.A0101	single stranded																						XAN016.A0101.TF2.1	38148147	22863913	0	0	1023301	187340	835961	0.898	1.224	0.1283	0.3738	11.57	1.14	0.11	0.01	0	48.25	51.34	0.434948	0.248376
XAN016	XAN016.A0101	single stranded																						XAN016.A0101.TF2.2	108326479	68253189	0	0	2835613	846454	1989159	0.845	1.426	0.2802	0.5722	22.83	4.28	0.75	0.13	0.02	39.84	51.38	0.436423	0.253024
XAN017	XAN017.A0101	single stranded	XAN017.A0101.SG1.1	8161571	3685885	0	0	171502	20186	151316	4.653	2.10134	0.067	1.133	0.0018	0.0421	0.18	0	31	0.0776752	39.72	50.3	0.444713	XAN017.A0101.TF1.1	32610923	18731282	0	0	3163352	596803	2566549	3.473	1.233	0.3869	0.6929	29.28	7.26	1.67	0.37	0.08	39.32	52.46	0.431786	0.246864
XAN017	XAN017.A0101	single stranded																						XAN017.A0101.TF1.2	66925930	37622278	0	0	6333263	1743683	4589580	3.431	1.38	0.6311	0.9258	41.61	14.68	4.76	1.45	0.42	38.76	52.48	0.426418	0.243306
XAN018	XAN018.A0101	single stranded	XAN018.A0101.SG1.1	6224008	3112817	0	0	11623	1283	10340	0.373	0.186745	0.005	1.124	0.0001	0.0104	0.01	0	2	0.00398334	31.48	48.12	0.478894	XAN018.A0101.TF1.1	37064502	22072026	0	0	320927	48551	272376	0.203	1.178	0.028	0.1704	2.72	0.08	0	0	0	61.18	51.56	0.467388	0.272472
XAN018	XAN018.A0101	single stranded																						XAN018.A0101.TF1.2	137029384	83318662	0	0	1169533	327113	842420	0.195	1.388	0.0739	0.2832	6.87	0.47	0.03	0	0	58.44	51.83	0.467578	0.276671
XAN018	XAN018.A0201	single stranded	XAN018.A0201.SG1.1	5970289	2750629	0	0	10331	1319	9012	0.376	0.17304	0.006	1.146	0.0001	0.0107	0.01	0	3	0.0074235	67.53	45.39	0.5	XAN018.A0201.TF1.1	38006552	20491880	0	0	410088	73522	336566	0.34	1.218	0.0405	0.2065	3.88	0.15	0.01	0	0	61.95	51.97	0.469219	0.265638
XAN018	XAN018.A0301	single stranded	XAN018.A0301.SG1.1	6625034	3197210	0	0	11652	1494	10158	0.364	0.175878	0.004	1.147	0.0001	0.0097	0.01	0	2	0.00386264	31.06	49.57	0.502229	XAN018.A0301.TF1.1	41803547	23228349	0	0	409220	92935	316285	0.291	1.294	0.0357	0.1941	3.44	0.13	0.01	0	0	50.22	51.92	0.477482	0.278175
XAN018	XAN018.A0401	single stranded	XAN018.A0401.SG1.1	5867033	2752473	0	0	11005	1381	9624	0.4	0.187574	0.006	1.143	0.0001	0.0108	0.01	0	1	0.00181061	15.46	49.31	0.4689	XAN018.A0401.TF1.1	42969603	23148807	0	0	455297	80528	374769	0.302	1.215	0.0409	0.2071	3.93	0.15	0.01	0	0	53.77	51.87	0.478115	0.279407
XAN018	XAN018.A0501	single stranded	XAN018.A0501.SG1.1	5588107	2675970	0	0	10137	1299	8838	0.379	0.181403	0.006	1.147	0.0001	0.0097	0.01	0	3	0.00863058	80.46	44.44	0.466019	XAN018.A0501.TF1.1	40409392	22222191	0	0	421687	75231	346456	0.315	1.217	0.0413	0.2082	3.96	0.16	0.01	0	0	67.07	52.23	0.475137	0.273856
XAN018	XAN018.A0601	single stranded	XAN018.A0601.SG1.1	6781187	3176719	0	0	11995	1697	10298	0.378	0.176886	0.005	1.165	0.0001	0.01	0.01	0	5	0.0103808	83.03	39.02	0.468588	XAN018.A0601.TF1.1	48494886	26344179	0	0	525551	110081	415470	0.322	1.265	0.0465	0.2213	4.44	0.19	0.01	0	0	56.84	51.99	0.48057	0.273131
XAN018	XAN018.A0701	single stranded	XAN018.A0701.SG1.1	5798033	2812030	0	0	10976	1260	9716	0.39	0.189306	0.005	1.13	0.0001	0.0099	0.01	0	1	0.00181061	15.35	42.5	0.476899	XAN018.A0701.TF1.1	34697037	19469153	0	0	382772	77687	305085	0.32	1.255	0.0349	0.191	3.37	0.12	0	0	0	65.87	52.15	0.47836	0.277748
XAN018	XAN018.A0801	single stranded	XAN018.A0801.SG1.1	5178953	2627005	0	0	8953	921	8032	0.341	0.172873	0.005	1.115	0.0001	0.0096	0.01	0	2	0.0041644	42.2	51.75	0.426554	XAN018.A0801.TF1.1	32767989	19500795	0	0	405000	90274	314726	0.346	1.287	0.0334	0.1875	3.2	0.12	0.01	0	0	52.06	52.35	0.469011	0.263921
XAN018	XAN018.A0901	single stranded	XAN018.A0901.SG1.1	5800918	424886	0	0	8768	961	7807	2.064	0.151148	0.02	1.123	0.0001	0.0078	0.01	0	2	0.00362122	40.85	53.33	0.480533	XAN018.A0901.TF1.1	37634585	7120708	0	0	622877	347065	275812	1.565	2.258	0.0072	0.0924	0.67	0.05	0	0	0	58.84	51.26	0.458492	0.255055
XAN021	XAN021.A0101	single stranded	XAN021.A0101.SG1.1	3745982	2315217	0	0	284920	31067	253853	12.306	7.60602	0.204	1.122	0.0034	0.0585	0.34	0	82	0.204478	57.38	50.52	0.510737	XAN021.A0101.TF1.1	32447308	21356453	0	0	4551973	571020	3980953	3.414	1.143	0.5146	0.8159	36.33	10.94	3.05	0.83	0.22	61.18	52.83	0.483295	0.258914
XAN021	XAN021.A0101	single stranded																						XAN021.A0101.TF1.2	51229688	33180780	0	0	7007793	1178122	5829671	3.324	1.202	0.731	1.015	45.81	17.71	6.33	2.16	0.72	62.39	52.77	0.487242	0.260166
XAN022	XAN022.A0101	single stranded	XAN022.A0101.SG1.1	5707115	4041224	0	0	124954	12506	112448	3.092	2.18944	0.047	1.111	0.0014	0.0372	0.14	0	50	0.119138	79.9	49.5	0.556247	XAN022.A0101.TF1.1	28438104	22621054	0	0	1658622	205061	1453561	1.371	1.141	0.219	0.4999	18.52	2.9	0.41	0.06	0.01	69.56	52.44	0.534071	0.290847
XAN022	XAN022.A0101	single stranded																						XAN022.A0101.TF1.2	46602324	36604541	0	0	2720836	451430	2269406	1.375	1.199	0.332	0.633	26.03	5.72	1.15	0.23	0.04	68.06	52.3	0.531571	0.282399
XAN023	XAN023.A0101	single stranded	XAN023.A0101.SG1.1	6006439	3916464	0	0	156269	18595	137674	3.99	2.60169	0.062	1.135	0.0017	0.0416	0.17	0	59	0.14672	79.09	48.4	0.498708	XAN023.A0101.TF1.1	34563113	25597400	0	0	3897740	611721	3286019	3.112	1.186	0.5235	0.8298	36.53	11.32	3.26	0.9	0.24	65.26	52.32	0.484448	0.285672
XAN023	XAN023.A0101	single stranded																						XAN023.A0101.TF1.2	50190242	36669811	0	0	5571023	1139738	4431285	3.078	1.257	0.6824	0.9793	43.56	16.28	5.62	1.86	0.61	61.59	52.36	0.482778	0.281931
XAN024	XAN024.A0101	single stranded	XAN024.A0101.SG1.1	5264381	3233444	0	0	166538	18506	148032	5.15	3.16349	0.081	1.125	0.0019	0.0433	0.19	0	94	0.223188	114.47	49.33	0.510201	XAN024.A0101.TF1.1	32565358	23272572	0	0	4239789	671121	3568668	3.713	1.188	0.5638	0.8735	38.34	12.53	3.85	1.15	0.34	106.75	52.94	0.48955	0.280299
XAN024	XAN024.A0101	single stranded																						XAN024.A0101.TF1.2	45330840	31941438	0	0	5807115	1189630	4617485	3.663	1.258	0.7036	1.0062	44.3	16.82	6	2.09	0.73	105.24	52.88	0.492891	0.286652
XAN025	XAN025.A0101	single stranded	XAN025.A0101.SG1.1	8710112	4540688	0	0	376263	44122	332141	8.286	4.31984	0.132	1.133	0.0043	0.0655	0.43	0	144	0.349991	78.96	50.6	0.497851	XAN025.A0101.TF1.1	37180119	24532484	0	0	6364442	999326	5365116	5.241	1.186	0.8383	1.1324	48.93	21.06	8.48	3.3	1.26	77.79	52.91	0.473536	0.273319
XAN025	XAN025.A0101	single stranded																						XAN025.A0101.TF1.2	56763269	36810266	0	0	9492691	1996891	7495800	5.147	1.266	1.1228	1.3791	57.29	29.23	13.97	6.48	2.93	75.51	52.92	0.476623	0.272392
XAN026	XAN026.A0101	single stranded	XAN026.A0101.SG1.1	6647158	3927994	0	0	16918	2030	14888	0.431	0.254515	0.005	1.136	0.0001	0.0122	0.01	0	9	0.021848	120.08	43.48	0.531998	XAN026.A0101.TF1.1	38292071	26609899	0	0	329313	45372	283941	0.158	1.16	0.0276	0.1692	2.68	0.08	0	0	0	60.36	51.65	0.530537	0.307384
XAN026	XAN026.A0301	single stranded	XAN026.A0301.SG1.1	5007468	2620842	0	0	13053	1658	11395	0.498	0.260671	0.006	1.146	0.0001	0.01	0.01	0	5	0.0130967	96.65	42.62	0.537992	XAN026.A0301.TF1.1	41561648	25274993	0	0	484746	94076	390670	0.294	1.241	0.0427	0.2117	4.09	0.17	0.01	0	0	51.93	51.17	0.536961	0.308746
XAN026	XAN026.A0401	single stranded	XAN026.A0401.SG1.1	4003889	2045183	0	0	9831	1280	8551	0.481	0.245536	0.005	1.15	0.0001	0.008	0.01	0	2	0.00549218	54.16	55.7	0.555362	XAN026.A0401.TF1.1	46936504	27652149	0	0	569955	126097	443858	0.319	1.284	0.0467	0.2217	4.46	0.2	0.01	0	0	47.56	51	0.530218	0.303424
XAN026	XAN026.A0501	single stranded	XAN026.A0501.SG1.1	5656681	2881143	0	0	14039	1681	12358	0.487	0.248184	0.007	1.136	0.0001	0.0117	0.01	0	9	0.0198564	135.24	48.81	0.540327	XAN026.A0501.TF1.1	42330472	25109529	0	0	508678	81585	427093	0.305	1.191	0.0467	0.2214	4.45	0.2	0.01	0	0	73.07	51.07	0.528309	0.307187
XAN026	XAN026.A0601	single stranded	XAN026.A0601.SG1.1	5812241	2943068	0	0	14038	1823	12215	0.477	0.241525	0.006	1.149	0.0001	0.0109	0.01	0	3	0.00694067	47.61	39.46	0.534177	XAN026.A0601.TF1.1	42121491	24978043	0	0	475946	92424	383522	0.286	1.241	0.0406	0.206	3.9	0.15	0.01	0	0	57.93	51.38	0.524341	0.297986
XAN026	XAN026.A0701	single stranded	XAN026.A0701.SG1.1	4884402	2427696	0	0	11514	1372	10142	0.474	0.23573	0.006	1.135	0.0001	0.0102	0.01	0	4	0.00784598	65.66	46.51	0.506329	XAN026.A0701.TF1.1	40168988	23555730	0	0	447064	114460	332604	0.292	1.344	0.0338	0.1878	3.25	0.12	0.01	0	0	60.24	51.41	0.52081	0.302543
XAN026	XAN026.A0801	single stranded	XAN026.A0801.SG1.1	4727102	2347531	0	0	11436	1419	10017	0.487	0.241924	0.006	1.142	0.0001	0.0099	0.01	0	4	0.00808739	68.43	52.07	0.5046	XAN026.A0801.TF1.1	50369814	29466330	0	0	638187	125488	512699	0.339	1.245	0.0553	0.2432	5.21	0.29	0.02	0	0	52.01	51.55	0.529391	0.300449
XAN026	XAN026.A0901	single stranded	XAN026.A0901.SG1.1	5661150	2294546	0	0	11818	1442	10376	0.515	0.208756	0.006	1.139	0.0001	0.01	0.01	0	3	0.00688032	57.49	48.39	0.515589	XAN026.A0901.TF1.1	48944975	24275381	0	0	519519	106138	413381	0.335	1.257	0.0432	0.2131	4.13	0.18	0.01	0	0	68.09	51.25	0.529217	0.302031
XAN027	XAN027.A0101	single stranded	XAN027.A0101.SG1.1	3990553	2297258	0	0	60512	5963	54549	2.634	1.51638	0.039	1.109	0.0006	0.0255	0.06	0	39	0.0893234	126.9	49.06	0.509865	XAN027.A0101.TF1.1	39653299	27178192	0	0	2176360	301946	1874414	1.471	1.161	0.2692	0.5641	21.91	4.11	0.74	0.13	0.02	85.06	52.45	0.493373	0.284381
XAN027	XAN027.A0101	single stranded																						XAN027.A0101.TF1.2	54941167	37099239	0	0	2969419	529344	2440075	1.455	1.217	0.3398	0.6453	26.44	5.89	1.28	0.28	0.06	83.39	52.39	0.496918	0.284331
XAN028	XAN028.A0101	single stranded	XAN028.A0101.SG1.1	4756867	3403099	0	0	39794	4062	35732	1.169	0.836559	0.011	1.114	0.0003	0.0169	0.03	0	2808	7.50884	18631	44.22	0.477405	XAN028.A0101.TF1.1	35824507	27382230	0	0	700951	146937	554014	0.347	1.265	0.0507	0.2312	4.82	0.24	0.01	0	0	31035.5	52.21	0.462918	0.258629
XAN028	XAN028.A0101	single stranded																						XAN028.A0101.TF1.2	61899719	48213684	0	0	1156538	309024	847514	0.33	1.365	0.0712	0.2759	6.65	0.44	0.03	0	0	29847.5	51.75	0.459041	0.257933
XAN028	XAN028.A0201	single stranded	XAN028.A0201.SG1.1	5091687	2524492	0	0	43481	4714	38767	1.722	0.853961	0.015	1.122	0.0003	0.017	0.03	0	2220	5.63305	13208.6	44.69	0.45173	XAN028.A0201.TF1.1	40496131	23632429	0	0	1077946	390233	687713	0.743	1.567	0.0505	0.231	4.79	0.24	0.01	0	0	29421.8	51	0.441051	0.253727
XAN028	XAN028.A0301	single stranded	XAN028.A0301.SG1.1	5300697	2608205	0	0	40400	4819	35581	1.549	0.762164	0.015	1.135	0.0003	0.0166	0.03	0	2143	5.4308	13946.4	44.41	0.436016	XAN028.A0301.TF1.1	42511354	24573756	0	0	1108360	439110	669250	0.723	1.656	0.0485	0.2265	4.6	0.23	0.01	0	0	28606.1	51.41	0.427572	0.249987
XAN028	XAN028.A0401	single stranded	XAN028.A0401.SG1.1	6337205	3240171	0	0	61652	8447	53205	1.903	0.972858	0.016	1.159	0.0004	0.0191	0.04	0	2919	7.4471	12527.2	41.43	0.437848	XAN028.A0401.TF1.1	40833146	24933679	0	0	1181571	468823	712748	0.819	1.658	0.0532	0.2377	5.03	0.27	0.01	0	0	29752.5	51.02	0.442721	0.263367
XAN028	XAN028.A0501	single stranded	XAN028.A0501.SG1.1	6227127	3134522	0	0	56405	7927	48478	1.799	0.905795	0.014	1.164	0.0003	0.0179	0.03	0	2680	6.86819	12737.8	44.92	0.446785	XAN028.A0501.TF1.1	45047492	26696288	0	0	1204667	523486	681181	0.742	1.768	0.0488	0.2278	4.62	0.24	0.01	0	0	29260.1	51.16	0.445202	0.267213
XAN028	XAN028.A0601	single stranded	XAN028.A0601.SG1.1	5218539	2651029	0	0	48403	6372	42031	1.826	0.92752	0.016	1.152	0.0003	0.0174	0.03	0	2255	5.81333	12447.1	40.75	0.452656	XAN028.A0601.TF1.1	38513749	23672658	0	0	1068333	454436	613897	0.757	1.74	0.0476	0.2248	4.51	0.23	0.01	0	0	29170.1	51.55	0.446559	0.263645
XAN028	XAN028.A0701	single stranded	XAN028.A0701.SG1.1	5123157	2548179	0	0	42642	4977	37665	1.673	0.832338	0.017	1.132	0.0003	0.0172	0.03	0	2279	5.80379	13975.1	46.03	0.431499	XAN028.A0701.TF1.1	37892105	22343012	0	0	1011541	387677	623864	0.735	1.621	0.0472	0.2229	4.49	0.21	0.01	0	0	29280	51.14	0.440357	0.257557
XAN028	XAN028.A0801	single stranded	XAN028.A0801.SG1.1	5630305	2885303	0	0	46357	5179	41178	1.607	0.823348	0.015	1.126	0.0003	0.0176	0.03	0	2558	6.52653	14374	41.84	0.443581	XAN028.A0801.TF1.1	39184173	24384678	0	0	1052662	411675	640987	0.745	1.642	0.0511	0.2325	4.84	0.25	0.01	0	0	29701.5	51.54	0.442166	0.25426
XAN028	XAN028.A0901	single stranded	XAN028.A0901.SG1.1	5465829	2538093	0	0	34013	4050	29963	1.34	0.622284	0.015	1.135	0.0003	0.0165	0.03	0	2073	5.09101	15772.6	46.39	0.44161	XAN028.A0901.TF1.1	37605940	21768087	0	0	959932	415237	544695	0.765	1.762	0.0431	0.2136	4.09	0.2	0.01	0	0	28552	52.2	0.424802	0.249096
XAN029	XAN029.A0101	single stranded	XAN029.A0101.SG1.1	5936132	2958920	0	0	233402	23619	209783	7.888	3.93189	0.117	1.113	0.0025	0.0502	0.25	0	40	0.0973505	35.75	49.13	0.506801	XAN029.A0101.TF1.1	39201243	24548731	0	0	5758055	987949	4770106	4.861	1.207	0.7458	1.0394	46.07	18.15	6.66	2.37	0.84	46.06	52.15	0.492928	0.264397
XAN029	XAN029.A0101	single stranded																						XAN029.A0101.TF1.2	44319554	27239048	0	0	6403872	1290528	5113344	4.823	1.252	0.78	1.0686	47.38	19.19	7.25	2.66	0.96	44.44	52.24	0.493005	0.261326
XAN030	XAN030.A0101	single stranded	XAN030.A0101.SG1.1	5259539	2815747	0	0	255709	29532	226177	9.081	4.86181	0.142	1.131	0.0029	0.0536	0.28	0	95	0.23037	75.57	48.41	0.48654	XAN030.A0101.TF1.1	39921278	26715836	0	0	7933178	1444858	6488320	6.608	1.223	1.0896	1.3316	57.08	28.32	13.18	5.89	2.56	84.99	52.95	0.468907	0.277896
XAN031	XAN031.A0101	single stranded	XAN031.A0101.SG1.1	4850806	2733760	0	0	176706	17731	158975	6.464	3.64282	0.105	1.112	0.0021	0.046	0.21	0	69	0.18257	81.05	50.38	0.471817	XAN031.A0101.TF1.1	29745773	20428554	0	0	5159248	834757	4324491	6.362	1.193	0.8503	1.1208	50.14	21.36	8.43	3.18	1.19	67.73	52.82	0.457542	0.264012
XAN034	XAN034.A0101	single stranded	XAN034.A0101.SG1.1	6903623	3573661	0	0	520928	60610	460318	14.577	7.54572	0.226	1.132	0.0058	0.0761	0.57	0	108	0.266099	42.36	49.92	0.469397	XAN034.A0101.TF1.1	46313197	30998849	0	0	11471453	2047329	9424124	7.647	1.217	1.4625	1.6357	65.16	38.2	20.89	10.92	5.58	46.05	52.75	0.455806	0.270631
XAN035	XAN035.A0101	single stranded	XAN035.A0101.SG1.1	4810077	2328895	0	0	19692	2224	17468	0.846	0.409391	0.01	1.127	0.0002	0.0131	0.02	0	11	0.0261331	126.33	50.7	0.573228	XAN035.A0101.TF1.1	46272794	27002296	0	0	765611	132504	633107	0.455	1.209	0.0768	0.2859	7.17	0.47	0.03	0	0	112.99	52.18	0.557273	0.316963
XAN035	XAN035.A0101	single stranded																						XAN035.A0101.TF1.2	61676738	36678556	0	0	1007088	198115	808973	0.441	1.245	0.0964	0.3226	8.87	0.71	0.05	0	0	118.9	52.2	0.56025	0.314484
XAN035	XAN035.A0201	single stranded	XAN035.A0201.SG1.1	5964484	2447536	0	0	25094	3106	21988	1.025	0.420724	0.012	1.141	0.0002	0.0145	0.02	0	12	0.0272195	106.17	47.29	0.599733	XAN035.A0201.TF1.1	40837635	19986241	0	0	713286	170189	543097	0.634	1.313	0.0686	0.2698	6.45	0.38	0.02	0	0	124.39	51.81	0.566038	0.326925
XAN035	XAN035.A0301	single stranded	XAN035.A0301.SG1.1	5568819	2304791	0	0	22542	2528	20014	0.978	0.40479	0.011	1.126	0.0002	0.0138	0.02	0	14	0.0306597	131.36	47.21	0.572364	XAN035.A0301.TF1.1	35636996	17720232	0	0	566754	152302	414452	0.589	1.367	0.0539	0.2386	5.11	0.26	0.01	0	0	121.46	52.01	0.565623	0.324246
XAN035	XAN035.A0401	single stranded	XAN035.A0401.SG1.1	6947431	2868973	0	0	28946	3687	25259	1.009	0.416643	0.012	1.146	0.0002	0.0154	0.02	0	14	0.0304183	103.34	45.24	0.570573	XAN035.A0401.TF1.1	38561085	19032665	0	0	689395	140649	548746	0.632	1.256	0.0701	0.2727	6.59	0.39	0.02	0	0	131.58	51.8	0.567644	0.323751
XAN035	XAN035.A0501	single stranded	XAN035.A0501.SG1.1	6359777	2660260	0	0	26563	3254	23309	0.999	0.417672	0.012	1.14	0.0002	0.0151	0.02	0	14	0.0308407	113.22	41.7	0.600499	XAN035.A0501.TF1.1	33563209	16839770	0	0	601299	131935	469364	0.635	1.281	0.0606	0.2533	5.73	0.31	0.02	0	0	122.35	52	0.563659	0.321783
XAN036	XAN036.A0101	single stranded	XAN036.A0101.SG1.1	6695422	3927911	0	0	480838	56437	424401	12.242	7.18159	0.182	1.133	0.0051	0.0717	0.51	0	120	0.297061	52.34	49.38	0.477187	XAN036.A0101.TF1.1	41837191	29771798	0	0	9950808	1420467	8530341	6.278	1.167	1.2328	1.4484	60.51	32.43	16.11	7.65	3.58	63.34	52.16	0.46995	0.273255
XAN040	XAN040.A0101	single stranded	XAN040.A0101.SG1.1	5531026	2642996	0	0	18096	1807	16289	0.685	0.327173	0.009	1.111	0.0002	0.0135	0.02	0	6	0.0147866	72.57	50	0.517828	XAN040.A0101.TF1.1	32950270	18812245	0	0	541089	80555	460534	0.433	1.175	0.0519	0.2332	4.96	0.22	0.01	0	0	49.65	51.58	0.496955	0.285714
XAN040	XAN040.A0101	single stranded																						XAN040.A0101.TF1.2	113239936	66006017	0	0	1842964	501869	1341095	0.418	1.374	0.132	0.3836	11.81	1.24	0.13	0.02	0	44.86	51.5	0.498044	0.292712
XAN041	XAN041.A0101	single stranded	XAN041.A0101.SG1.1	7469220	4415981	0	0	589125	69259	519866	13.341	7.88737	0.209	1.133	0.0066	0.0813	0.65	0	297	0.739695	105.7	49.63	0.46365	XAN041.A0101.TF1.1	91539398	65259832	0	0	24142514	4667853	19474661	7.316	1.24	2.8309	2.6769	81.86	61.94	44.7	31.31	21.43	99.04	52.75	0.454981	0.25864
XAN042	XAN042.A0201	single stranded	XAN042.A0201.SG1.1	5649137	4079781	0	0	28024	3276	24748	0.687	0.496076	0.01	1.132	0.0003	0.0172	0.03	0	5	0.00977729	30.42	49.05	0.472347	XAN042.A0201.TF1.1	38958242	29724052	0	0	689264	131950	557314	0.455	1.237	0.0824	0.2957	7.68	0.52	0.03	0	0	33.22	51.43	0.480697	0.269094
XAN051	XAN051.A0101	single stranded	XAN051.A0101.SG1.1	8403814	4911809	0	0	23462	3000	20462	0.478	0.279183	0.007	1.147	0.0002	0.0153	0.02	0	3	0.00633714	24.58	47.04	0.496226	XAN051.A0101.TF1.1	70897982	48227194	0	0	820073	175596	644477	0.302	1.272	0.0854	0.3047	7.93	0.56	0.04	0	0	35.86	52.67	0.481902	0.27967
XAN051	XAN051.B0101	single stranded	XAN051.B0101.SG1.1	7130554	3778603	0	0	50854	5879	44975	1.346	0.713184	0.02	1.131	0.0005	0.0231	0.05	0	26	0.0626471	109.44	45.95	0.537725	XAN051.B0101.TF1.1	46053679	28502800	0	0	1346469	251501	1094968	0.901	1.23	0.158	0.4194	13.91	1.66	0.19	0.02	0	120.53	52.66	0.481902	0.27967
XAN051	XAN051.B0101	single stranded																						XAN051.B0101.TF1.2	111468337	70536351	0	0	3226016	894321	2331695	0.875	1.384	0.3127	0.6145	24.77	5.21	1.03	0.2	0.04	117.99	52.55	0.5239	0.304468
XAN053	XAN053.A0101	single stranded	XAN053.A0101.SG1.1	4625344	2746900	0	0	504262	49281	454981	18.357	10.9022	0.287	1.108	0.0057	0.0758	0.57	0	228	0.558332	90.95	48.57	0.532726	XAN053.A0101.TF1.1	29292485	20961102	0	0	8928032	1210721	7717311	9.002	1.157	1.2965	1.5359	61.13	33.7	17.5	8.78	4.35	87.52	52.97	0.507202	0.271345

## Sheet: Supplementary Table 2
Supplementary Table 2. Quality control of genome-wide data with information of Y and mitochondrial haplogroups. Low SNP coverage, mitochondrial (mt) contamination estimates from libraries with nu/mt > 200, mt haplogroup assignments with low quality score (i.e., 0.65-0.8) and X-contamination estimated from < 200 polymorphic positions are annotated in italics.
										Schmutzi (mitochndrial contamination)					Xcontamination (ANGSD; Method1:new_ll1)				AuthentiCT
Ind ID	Nº of libraries	Nº of samples	Nº of 1240K SNPs	coverage on 1240K SNPs	Sex	Y-chr hg	mt hg	Group	Contamination Evaluation [1.schmutzi, 2.Xcont, 3.AuthentiCT, 4. two or all three methods, contam.]	Nº reads on mt	coverage on mt	mt contam.	mt contam.lb	mt contam.ub	Nº SNPs	Nº Flanking	MoM	SE(MoM)	AuthentiCT	AuthentiCT SE
AID001	2 (ss)	1	780681	0.633149	F		U5a1d2b	Aidonia LBA	4	3719	10.1588	0.02	0.01	0.03					0.001	0.01417
AID002	2 (ss)	1	748191	0.606799	M	C1a2	R0a1a	Aidonia LBA - rel.of.AID001	4	2621	7.94248	0.02	0.01	0.03	4597	41373	0.019106	0.00289617	0.001	0.013887
AID007	2 (ss)	1	797083	0.646451	M	J2a	N1b1a2	Aidonia LBA	4	3655	11.0043	0.01	0	0.02	4904	44136	0.013544	0.00260855	0.001	0.014126
AID008	1 (ss)	1	823139	0.667583	M	J2a2~	N1b1a2	Aidonia LBA - rel.of.AID007	4	3117	9.21926	0.03	0.02	0.04	5475	49275	0.016977	0.00253839
AID009	1 (ss)	1	98403	0.0798069	M	R1b1a1b		Aidonia LBA	3	65	0.210815	-NA-	-NA-	-NA-	64	576	-0.012526	0.00598361	0.001	0.013438
AID010	1 (ss)	1	48200	0.0390912	F			Aidonia LBA	3	50	0.161325	-NA-	-NA-	-NA-					0.001	0.014034
AID012	1 (ss)	1	21828	0.017703	F		K1a2c	Aidonia LBA - rel.of.AID014-017 lc	4	2898	8.19681	0.02	0.01	0.03					0.001	0.01292
AID014	1 (ss)	1	108224	0.087772	F			Aidonia LBA - rel.of.AID012-017	3	130	0.393023	-NA-	-NA-	-NA-					0.001	0.01529
AID017	2 (ss)	1	185318	0.150297	F			Aidonia LBA	4	213	0.573782	0.02	0.01	0.03					0.001	0.01239
APO004	11 (ds,ss)	1	263245	0.213855	F			Aposelemis N	4	1114	2.43859	0.04	0.02	0.06					0.001	0.011916
APO022	2 (ss)	1	158771	0.128767	F		H5'36	Aposelemis LBA	4	4019	13.0036	0.02	0.01	0.03					0.051095	0.019903
APO023	2 (ss)	1	229884	0.186441	M	J2a	K2b1	Aposelemis LBA	4	76589	259.268	0.01	0	0.02	120	1080	0.040045	0.0248178	0.001	0.018798
APO025	2 (ss)	1	258762	0.209862	M	J2a	T2b	Aposelemis LBA	4	4138	13.376	0.03	0.02	0.04	272	2448	0.027778	0.0148374	0.001	0.012358
APO028	6 (ds,ss)	1	50735	0.0376419	F			Aposelemis N	4	69	0.167059	-NA-	-NA-	-NA-					0.001	0.012377
APO029	9 (ds,ss)	1	171796	0.139711	M	G/G2		Aposelemis N	4	556	1.24836	0.03	0.02	0.04	41	369	0.035923	0.0502504	0.001	0.012533
APO037	7 (ss)	1	117147	0.0950087	M	G		Aposelemis N	4	22	0.0720019	-NA-	-NA-	-NA-	11	99	0.139076	0.105334	0.042812	0.015426
APO038	4 (ss)	1	18190	0.0147525	F			Aposelemis N (lc_conam.)	1, contam.	69	0.157161	-NA-	-NA-	-NA-					0.15114	0.015037
APO043	7 (ss)	1	132599	0.107541	F			Aposelemis N	4	473	1.08969	0.03	0.02	0.04					0.001	0.013069
APO044	7 (ss)	1	113810	0.0923024	M	G/G2		Aposelemis N	4	443	1.02275	0.06	0.02	0.1	12	108	0.0561	0.143514	0.001	0.012693
GLI002	1 (ds)	1	60375	0.0489654	M	R1b1a1b		GlykaNera LBA	1	111	0.341964	0.02	0.01	0.03	112	1008	0.037217	0.026403	0.001	0.026708
GLI003	1 (ds)	1	968887	0.785788	M	J2a1a	U3c	GlykaNera LBA	4	3042	10.1053	0.03	0.02	0.04	8125	73125	0.00652	0.000942539
HGC001	1 (ds)	1	1033539	0.838222	M	J1a2a1a2~	H	Hg. Charalambos EMBA	4	6628	22.3853	0.01	0	0.02	7052	63468	0.009685	0.00126975
HGC002	4 (ds)	4	366657	0.297367	M	J1	T2+16189	Hg. Charalambos EMBA - rel.of.HGC026andI0074	4	60226	199.437	0	0	0.01	137	1233	0.013791	0.0191791	0.001	0.016336
HGC003	1 (ds)	1	511956	0.415207	F		H	Hg. Charalambos EMBA	1	44927	146.939	0.01	0	0.02
HGC005	2 (ds,ss)	2	516744	0.41909	M	J1	H4a1	Hg. Charalambos EMBA	4	25336	88.4274	0	0	0.01	48	432	-0.009843	0.00585884	0.001	0.012361
HGC006	2 (ds)	2	1058362	0.858354	M	J2a1a1a2	H13a1a	Hg. Charalambos EMBA	4	9136	24.9544	0.01	0	0.02	8132	73188	0.007223	0.00107903
HGC008	1 (ds)	1	747989	0.606635	F		T2b25	Hg. Charalambos EMBA	1	33733	116.467	0.01	0	0.02
HGC009	2 (ds)	1	779131	0.631892	M	J2a1a1a2	H	Hg. Charalambos EMBA	4	7299	25.63	0.01	0	0.02	3058	27522	0.010233	0.00214973
HGC010	2 (ds,ss)	2	514088	0.416936	M	CT	U1a1a+16129	Hg. Charalambos EMBA	4	5042	16.6225	0.01	0	0.02	40	360	-0.003553	0.0036642	0.001	0.013395
HGC011	1 (ds)	1	893737	0.72484	F		HV+16311	Hg. Charalambos EMBA	1	5225	16.8351	0.01	0	0.02
HGC013	1 (ds)	1	616479	0.499978	M	J1a2a1a2~	HV1a'b'c	Hg. Charalambos EMBA - rel.of.HGC024-036-063	4	10084	33.4265	0.01	0	0.02	1493	13437	0.013033	0.00324086
HGC015	1 (ds)	1	315606	0.255963	M	J	X2	Hg. Charalambos EMBA	4	19185	67.3051	0	0	0.01	215	1935	0.004266	0.00672957
HGC017	3 (ds)	3	910790	0.73867	M	J2a1a1a2	H5	Hg. Charalambos EMBA	4	5876	20.6492	0.01	0	0.02	4266	38394	0.009444	0.0016328
HGC018	2 (ds,ss)	2	716850	0.581381	M	J2a1a1a2	HV+16311	Hg. Charalambos EMBA	4	8900	28.7442	0.01	0	0.02	1285	11565	0.006614	0.00277312
HGC020	3 (ds,ss)	3	604284	0.490087	F		T2c1d	Hg. Charalambos EMBA	4	17554	59.7567	0.01	0	0.02					0.001/0.031	0.016/0.026
HGC024	1 (ds)	1	634929	0.514941	M	J2a1a	I5a	Hg. Charalambos EMBA	4	2399	7.14328	0.01	0	0.02	1561	14049	0.009932	0.00314772
HGC025	1 (ds)	1	569775	0.4621	M	G2a	H+195	Hg. Charalambos EMBA	4	11425	39.2388	0.01	0	0.02	1018	9162	0.008894	0.00392659
HGC027	1 (ds)	1	392302	0.318165	M	J2a1a1a2	K1a4	Hg. Charalambos EMBA	4	22474	74.0532	0.01	0	0.02	338	3042	0.00232	0.00418094
HGC031	2 (ds,ss)	1	480812	0.389949	M	J2a1a1a2		Hg. Charalambos EMBA	4	1359	4.40648	0.02	0.01	0.03	294	2646	0.007822	0.00723744	0.001	0.013822
HGC032	1 (ds)	1	286698	0.232518	M	J2a1a1a2	H	Hg. Charalambos EMBA	4	31701	110.605	0	0	0.01	229	2061	0.024275	0.0118377
HGC033	1 (ds)	1	752642	0.610409	F		H5	Hg. Charalambos EMBA - rel.of.HGC033	1	28840	105.69	0.01	0	0.02
HGC036	1 (ds)	1	214451	0.173924	M	J2a1a	HV+16311	Hg. Charalambos EMBA (contam.)	contam.	11434	34.5531	0.01	0	0.02	142	1278	0.115834	0.0304139
HGC037	1 (ss)	1	139433	0.113083	M	J2a	H	Hg. Charalambos EMBA	4	9485	31.5922	0.01	0	0.02	73	657	0.047672	0.0365595	0.001	0.011683
HGC040	2 (ds,ss)	2	393507	0.319143	F		I1	Hg. Charalambos EMBA	4	9538	34.1464	0.01	0	0.02					0.001	0.016456
HGC041	2 (ss)	2	100064	0.0811541	M	J2	H102	Hg. Charalambos EMBA	4	4165	14.0231	0.01	0	0.02	37	333	0.082471	0.0727745	0.001	0.012373
HGC045	2 (ss)	2	48093	0.0390045	F		H	Hg. Charalambos EMBA - rel.of.HGC015	4	4032	13.3111	0.02	0.01	0.03					0.031292	0.013747
HGC053	2 (ss)	2	89166	0.0723155	M	J/J2a	U7b	Hg. Charalambos EMBA	4	6769	22.232	0.01	0	0.02	19	171	-0.047227	0.0257374	0.00392	0.016175
HGC055	2 (ss)	2	391908	0.317846	M	IJK	HV+16311	Hg. Charalambos EMBA	4	2600	8.33243	0.02	0.01	0.03	415	3735	0.021515	0.0134072	0.001	0.014278
HGC063	1 (ss)	1	162878	0.132098	M	J1a2a1a2~	I5a	Hg. Charalambos EMBA - rel.of.HGC024-020-013	4	26689	85.5017	0.02	0.01	0.03	60	540	0.036754	0.0419649	0.001	0.017062
KRO008	3 (ss)	1	151692	0.123025	F			Krousonas LBA	4	148	0.427364	0.02	0.01	0.03					0.002285	0.018663
KRO009	3 (ss)	1	452367	0.366879	F			Krousonas LBA	4	254	0.717303	0.02	0.01	0.03					0.001	0.014102
KUK001	1 (ss)	1	630070	0.511	F		H5a2	Koukounaries LBA	4	30101	85.4255	0.03	0.02	0.04					0.001	0.016752
KUK002	1 (ss)	1	367017	0.297659	M	J1/J1b	U1a1a	Koukounaries LBA	4	11414	31.5195	0.03	0.02	0.04	424	3816	0.018632	0.0106352	0.001	0.018259
KUK005	1 (ss)	1	1008222	0.81769	F		J2b1b1	Koukounaries LBA	4	22651	68.5427	0.01	0	0.02					0.048253	0.027133
KUK006	1 (ss)	1	929453	0.753806	F		H+16291	Koukounaries LBA	4	17971	51.2093	0.01	0	0.02					0.056118	0.023883
LAZ017	1 (ds)	1	425925	0.345434	M	C1a2b	T2b8	Lazarides EBA	4	4906	13.4239	0.01	0	0.02	329	2961	0.001755	0.0031101
LAZ018	2 (ds)	1	519215	0.421095	M	G2a	H	Lazarides LBA	4	8559	21.3613	0.01	0	0.02	562	5058	0.002577	0.00253737
LAZ019	3 (ds)	1	225460	0.182853	F			Lazarides LBA	1	2047	7.11691	0.01	0	0.02
LAZ020	4 (ds)	1	1004223	0.814446	F		K2a2a	Lazarides LBA	1	7190	24.7604	0.01	0	0.02
LAZ021	5 (ds)	1	174008	0.141124	F		T1a5	Lazarides LBA	1	1622	5.37769	0.01	0	0.02
MYG001	6 (ds)	1	610418	0.495062	M	J2b2a1	K1a	Mygdalia LBA - related	2, mt contam.	3435	12.3722	0.49	0.44	0.54	1177	10593	-0.000141	0.00121293
MYG002	3 (ds,ss)	1	435471	0.355939	F		H26b	Mygdalia LBA - related	4	6738	18.7521	0.01	0	0.02					0.001	0.015413
MYG003	1 (ds)	1	939766	0.76217	F		U3c	Mygdalia LBA	1	13121	43.9281	0.01	0	0.02
MYG004	1 (ds)	1	967986	0.785057	M	G2a2a1	U8b1a2b	Mygdalia LBA	4	14221	46.1026	0.01	0	0.02	5541	49869	0.007303	0.00127253
MYG005	1 (ds)	1	731983	0.593654	M	J2b2a1	U8b1a2b	Mygdalia LBA - related	4	14337	48.05	0.01	0	0.02	2026	18234	0.008624	0.00245399
MYG006	1 (ds)	1	925514	0.750612	M	J2b2a1	T1a4	Mygdalia LBA - related	4	14450	50.6789	0.01	0	0.02	4213	37917	0.002062	0.00102947
MYG008	1 (ds)	1	870419	0.705928	M	J2b2a1	K1a	Mygdalia LBA - related	4	20112	68.4313	0.01	0	0.02	3426	30834	0.005442	0.00156774
NST001	3 (ds,ss)	1	652429	0.534905	M	J1a2a1a~	U3a1	NeaStyra EBA	4	12486	30.027	0.04	0.03	0.05	305	2745	0.013343	0.012752	0.001	0.013218
NST004	2 (ds,ss)	1	146711	0.118986	M	I2a2	W	NeaStyra EBA	4	1331	3.35935	0.03	0.01	0.05					0.001	0.014979
NST005	3 (ds,ss)	1	341672	0.280619	M	G2a2b2b1a1a	H	NeaStyra EBA	4	1590	4.41716	0.01	0	0.02	70	630	0.027615	0.0255395	0.001	0.014188
NST010	3 (ds,ss)	1	167954	0.136214	M	L		NeaStyra EBA	4	883	2.13736	0.03	0	0.06	32	288	0.027977	0.0460059	0.001	0.01375
NST012	3 (ds,ss)	1	195066	0.158203	M	J1		NeaStyra EBA	4	518	1.34263	0.02	0.01	0.03	36	324	0.026247	0.0423643	0.001	0.013219
TIR001	1 (ds)	1	123359	0.100047	M	J2a	H13a2a	Tiryns LBA	1	3881	13.0332	0.01	0	0.02	37	333	0.028407	0.0284974
TIR002	1 (ds)	1	752174	0.610029	F		V	Tiryns LBA	1	18004	44.887	0.01	0	0.02
TIR008	1 (ds)	1	385098	0.312323	M	R1b1a1b		Tiryns IA	4	710	2.19	0.01	0	0.02	489	4401	0.00229	0.0035634
TIR010	1 (ds)	1	493654	0.400364	M	J2a1a1a2	W1h1	Tiryns LBA	4	8619	24.3577	0.01	0	0.02	757	6813	0.009215	0.00420694
XAN003	2 (ds)	2	268875	0.218063	F		W1h1	Chania LBA	1	11038	33.0803	0.01	0	0.02
XAN007	1 (ds)	1	51793	0.0420052	M	CT		Chania LBA	1	2575	8.06772	0.01	0	0.02	6	54	-NA-	-NA-
XAN013	1 (ss)	1	400839	0.325089	F		H7c	Chania LBA	4	4888	12.6175	0.01	0	0.02					0.001	0.01542
XAN014	1 (ss)	1	355754	0.288524	M	E1b1b1a1b	H4a1	Chania LBA	4	12062	30.4793	0.01	0	0.02	252	2268	0.019254	0.0146563	0.001	0.013673
XAN015	1 (ss)	1	280278	0.227311	F		H1bm	Chania LBA	4	2894	8.05033	0.02	0.01	0.03					0.001	0.018187
XAN016	1 (ss)	1	194508	0.15775	M	G2a2b2a	H1	Chania LBA (rel.of.XAN017)	4	2570	6.18305	0.03	0.02	0.04	80	720	0.016631	0.0227861	0.001	0.016647
XAN017	1 (ss)	1	402613	0.326528	F		H1e	Chania LBA	4	8346	20.6834	0.02	0.01	0.03					0.001	0.015846
XAN018	7 (ss)	1	174895	0.141844	F		H1	Chania LBA	4	1507	3.53842	0.01	0	0.03					0.001	0.020347
XAN021	1 (ss)	1	515906	0.418411	F		H1az	Chania LBA	4	11087	29.5151	0.01	0	0.02					0.001	0.015475
XAN022	1 (ss)	1	277136	0.224763	F		W6	Chania LBA	4	8838	22.2039	0.01	0	0.02					0.001	0.01458
XAN023	1 (ss)	1	478600	0.388155	F		HV4a1+16291	Chania LBA	4	6504	16.7691	0.01	0	0.02					0.001	0.014433
XAN024	1 (ss)	1	486988	0.394958	M	J2a	X2	Chania LBA	4	4469	12.0506	0.01	0	0.02	576	5184	0.017481	0.0091968	0.001	0.014174
XAN025	1 (ss)	1	636489	0.516206	F		H1m	Chania LBA	4	5088	13.9669	0.01	0	0.02					0.001	0.014378
XAN026	8 (ss)	1	207459	0.168254	F			Chania LBA	4	1269	2.98962	0.03	0.01	0.05					0.001	0.014378
XAN027	1 (ss)	1	285111	0.231231	M	G2a	J2b1	Chania LBA	4	7212	17.6442	0.01	0	0.02	145	1305	0.010637	0.0176344	0.001	0.013682
XAN028	9 (ss)	1	242569	0.196729	F		HV1a'b'c	Chania LBA	4	384411	1132.72	0.01	0	0.02					0.001	0.01681
XAN029	1 (ss)	1	541046	0.4388	M	J2a/J2a1a~	H	Chania LBA	4	6283	15.6387	0.01	0	0.02	801	7209	0.014043	0.0079355	0.001	0.015199
XAN030	1 (ss)	1	481327	0.390367	M	R1b1a1b	J2b1	Chania LBA	4	3157	8.72334	0.01	0	0.02	639	5751	0.017412	0.00967625	0.001	0.014539
XAN031	1 (ss)	1	408188	0.331049	M	J2a1a1a2	K1a4b1	Chania LBA	4	1708	4.90259	0.03	0.01	0.05	448	4032	0.007647	0.00990928	0.001	0.014931
XAN034	1 (ss)	1	574920	0.466272	F		N1'5	Chania LBA	4	2525	7.04786	0.01	0	0.02					0.001	0.014832
XAN035	5 (ss)	1	183690	0.148977	M	CT	T2b	Chania LBA	4	6421	14.6965	0.04	0.03	0.05	37	333	0.067326	0.0636846	0.001	0.013942
XAN036	1 (ss)	1	523492	0.424563	F		HV1	Chania LBA	4	3146	8.51458	0.01	0	0.02					0.001	0.015633
XAN040	1 (ss)	1	92628	0.0751233	F		H41a	Chania LBA	4	1928	4.6316	0.01	0	0.02					0.001	0.015746
XAN041	1 (ss)	1	811689	0.658297	M	J2a1a1a2	K1a+195	Chania LBA	4	10838	30.2045	0.01	0	0.02	2783	25047	0.023011	0.0041863	0.001	0.015173
XAN042	1 (ss)	1	51921	0.042109	F		N1a1b	Chania LBA	4	1294	3.21401	0.03	0.01	0.05					0.001	0.015136
XAN051	2 (ss)	2	254829	0.206672	M	G2		Chania LBA	4	1148	2.80373	0.02	0	0.04	134	1206	0.018958	0.0223953	0.001	0.013879
XAN053	1 (ss)	1	532469	0.431844	F		H4a1	Chania LBA	4	3909	10.7347	0.01	0	0.02					0.001	0.013879

## Sheet: Supplementary Table 3
Supplementary Table 3. Radiocarbon (14C) dating of 43 samples with calibrated dates presented in 2-sigma range. With few exceptions, the same skeletal element was sampled for aDNA and 14C dating analyses. Samples with less than 0.5% collagen are typically not analyzed as it might alter the 14C ages. The few cases with low collagen are annotated in bold and italics.
14C Lab Nr.	Sample Name	14C Age [yr BP]	±	δ13C AMS [‰]	Cal 1-sigma	Cal 2-sigma	C:N	C [%]	Collagen [%]	Material	Calibration Data
MAMS-45082	APO004.C	4791	29	-46.8	cal BC 3638-3533	cal BC 3644-3522	6.1	43.1	0.5	tooth	IntCal13
MAMS-47520	APO022.A	3286	21	-21.6	cal BC 1607-1509	cal BC 1612-1506	3.6	47.0	6.2	tooth	IntCal20
MAMS-47521	APO023.A	3287	21	-22.4	cal BC 1608-1510	cal BC 1612-1506	3.6	46.6	9.7	tooth	IntCal20
MAMS-47522	APO025.A	3315	24	-18.3	cal BC 1612-1542	cal BC 1627-1509	3.2	28.8	1.7	tooth	IntCal20
MAMS-45083	APO028.B	7134	25	-15.5	cal BC 6027-5991	cal BC 6059-5934	3.3	27.4	1.7	tooth	IntCal13
MAMS-49519	APO037.A	7168	32	-19.7	cal BC 6063-6014	cal BC 6075-5986	3.4	35.1	1.1	tooth	IntCal20
MAMS-49520	APO043.A	7012	32	-19.8	cal BC 5976-5845	cal BC 5984-5803	3.3	27.1	0.4	bone	IntCal20
MAMS-49521	APO044.A	7125	33	-20.6	cal BC 6027-5927	cal BC 6065-5919	3.3	24.7	0.3	bone	IntCal20
MAMS-49522	GLI002.A	3103	22	-21.8	cal BC 1416-1312	cal BC 1429-1293	3.2	41.9	10.6	bone	IntCal20
MAMS-49523	GLI003.A	3110	27	-27.2	cal BC 1421-1313	cal BC 1439-1293	3.2	45.3	8.3	bone	IntCal20
MAMS-37426	HGC001.A	3732	19	-16.4	cal BC 2196-2057	cal BC 2200-2041	40.2	3.2	4.2	tooth	IntCal13
MAMS-37427	HGC002.B	3777	19	-16.7	cal BC 2273-2144	cal BC 2283-2139	41.0	3.2	6.0	tooth	IntCal13
MAMS-37428	HGC003.A	3648	19	-17.7	cal BC 2109-1973	cal BC 2125-1948	40.9	3.2	6.2	tooth	IntCal13
MAMS-37429	HGC004.A	3716	22	-24.6	cal BC 2188-2042	cal BC 2196-2034	42.5	3.1	0.6	tooth	IntCal13
MAMS-37430	HGC005.A	3757	19	-15.5	cal BC 2200-2142	cal BC 2276-2059	38.5	3.2	4.7	tooth	IntCal13
MAMS-37431	HGC006.A	3764	19	-15.4	cal BC 2203-2142	cal BC 2279-2063	39.1	3.2	2.7	tooth	IntCal13
MAMS-37432	HGC007.A	3725	19	-15.4	cal BC 2193-2049	cal BC 2198-2038	42.6	3.2	3.3	tooth	IntCal13
MAMS-37433	HGC008.A	3795	19	-16.7	cal BC 2282-2155	cal BC 2290-2146	37.9	3.2	2.4	tooth	IntCal13
MAMS-45081	HGC009.A	3621	22	-21.9	cal BC 2021-1949	cal BC 2035-1909	3.2	40.1	5.1	tooth	IntCal13
MAMS-49762	HGC026.A (ind. HGC040)	3751	25	-21.1	cal BC 2202-2066	cal BC 2280-2039	3.2	44.6	4.5	tooth	IntCal20
MAMS-49524	KRO008.A	2975	24	-22.8	cal BC 1257-1128	cal BC 1365-1114	3.2	39.7	1.7	bone	IntCal20
MAMS-49525	KRO009.A	2970	22	-19.6	cal BC 1255-1127	cal BC 1268-1060	3.2	37.1	1.1	bone	IntCal20
MAMS-47523	LAZ017.A	4171	25	-21.9	cal BC 2875-2699	cal BC 2881-2635	3.3	32.1	1.6	bone	IntCal20
MAMS-47524	LAZ018.A	3097	21	-19.7	cal BC 1412-1309	cal BC 1424-1293	3.6	46.9	7.4	bone	IntCal20
MAMS-47525	LAZ019.A	3045	27	-21.3	cal BC 1382-1262	cal BC 1398-1221	3.6	47.0	4.3	bone	IntCal20
MAMS-47526	LAZ020.A	3055	21	-21.4	cal BC 1383-1275	cal BC 1403-1233	3.5	42.4	4.5	bone	IntCal20
MAMS-49526	LAZ021.A	3311	26	-19.5	cal BC 1612-1539	cal BC 1626-1508	3.3	27.1	1.1	tooth	IntCal20
MAMS-47527	MYG001.A	3265	21	-20.8	cal BC 1596-1502	cal BC 1611-1457	3.6	46.6	5.2	bone	IntCal20
MAMS-47528	MYG002.A	3318	21	-17.7	cal BC 1613-1543	cal BC 1626-1518	3.6	43.6	4.3	bone	IntCal20
MAMS-47529	MYG003.A	3239	24	-20.4	cal BC 1530-1456	cal BC 1596-1438	3.3	37.6	7.0	bone	IntCal20
MAMS-47530	MYG004.A	3252	27	-15.9	cal BC 1535-1459	cal BC 1609-1446	3.3	42.1	2.7	bone	IntCal20
MAMS-47531	MYG005.A	3198	23	-17.6	cal BC 1498-1444	cal BC 1504-1425	3.3	44.0	7.0	bone	IntCal20
MAMS-47532	MYG006.A	3262	29	-13.3	cal BC 1600-1463	cal BC 1612-1452	3.2	40.5	7.2	bone	IntCal20
MAMS-47533	MYG008.A	3260	24	-20.1	cal BC 1596-1467	cal BC 1611-1452	3.3	42.9	8.5	bone	IntCal20
MAMS-41246	NST001.A	3956	27	-19.6	cal BC 2563-2411	cal BC 2568-2348	3.2	33.0	3.0	bone	IntCal13
MAMS-41247	NST004.A	3974	28	-14.8	cal BC 2562-2468	cal BC 2574-2371	-No data-		0.9	bone	IntCal13
MAMS-41248	NST005.A	3886	28	-19.2	cal BC 2456-2343	cal BC 2465-2292	3.2	23.7	3.1	bone	IntCal13
MAMS-41249	NST010.A	4075	28	-18.1	cal BC 2832-2505	cal BC 2851-2495	3.2	23.6	1.1	bone	IntCal13
MAMS-41250	NST012.A	3933	27	-15.4	cal BC 2475-2350	cal BC 2557-2309	3.2	15.5	0.8	bone	IntCal13
MAMS-47534	TIR001.A	3053	24	-25.6	cal BC 1383-1269	cal BC 1403-1229	3.3	43.8	6.5	tooth	IntCal20
MAMS-47535	TIR002.A	3044	23	-20.5	cal BC 1381-1262	cal BC 1394-1222	3.3	40.9	6.2	tooth	IntCal20
MAMS-42113	TIR008.A	2764	26	-18.1	cal BC 968-847	cal BC 991-835	3.3	28.3	3.8	bone	IntCal13
MAMS-42114	TIR010.A	3116	26	-15.6	cal BC 1427-1318	cal BC 1440-1299	3.3	31.4	3.4	bone	IntCal13

## Sheet: Supplementary Table 4
Suppelementary Table 4. Key f4-statistics of the form (Mbuti, test; Anatolian farmers, Aegean group) that capture excessive allele sharing of Aegean populations with the test populations (Z ≥ 3; annotated in bold). Published Aegean groups are annotated with an asterisk.
Pop A	Pop B (test)	Pop C	Pop D (Aegean group)	f4	Z	BABA	ABBA	nSNP	Pop D's Origin
Mbuti	BalkanHG	W. Anatolia N	Aposelemis N	-0.0014	-0.644	25519	25590	499404	Crete	Neolithic affinities
Mbuti	BalkanHG	W.Anatolia_N	APO004	-0.004	-1.082	12437	12538	247261	Crete
Mbuti	WEHG	W. Anatolia N	Aposelemis N	0.0009	0.381	25580	25534	499613	Crete
Mbuti	WEHG	W.Anatolia_N	APO004	-0.0017	-0.43	12466	12509	247334	Crete
Mbuti	CHG	W. Anatolia N	Aposelemis N	0.0032	1.227	25227	25064	499500	Crete
Mbuti	CHG	W.Anatolia_N	APO004	0.001	0.22	12297	12272	247288	Crete
Mbuti	Israel_Natufian_published	W. Anatolia N	Aposelemis N	0.0076	1.479	5803	5715	115725	Crete
Mbuti	Israel_Natufian_published	W.Anatolia_N	APO004	0.0103	1.314	3174	3109	63401	Crete
Mbuti	S.Levant_N	W. Anatolia N	Aposelemis N	0.0049	1.791	19671	19479	385902	Crete
Mbuti	S.Levant_N	W.Anatolia_N	APO004	0.0003	0.066	10001	9995	199789	Crete
Mbuti	ANE	W. Anatolia N	Aposelemis N	0.0063	1.901	18796	18562	372706	Crete
Mbuti	ANE	W.Anatolia_N	APO004	0.0028	0.517	9176	9125	185514	Crete
Mbuti	Iran_C_SehGabi	W. Anatolia N	Aposelemis N	0.0046	1.989	24659	24435	484765	Crete
Mbuti	Iran_C_SehGabi	W.Anatolia_N	APO004	0.0071	1.835	12165	11994	241544	Crete
Mbuti	EEHG	W. Anatolia N	Aposelemis N	0.0062	2.473	24759	24455	486928	Crete
Mbuti	EEHG	W.Anatolia_N	APO004	0.0006	0.148	12115	12099	242438	Crete
Mbuti	Turkey_Arslantepe_LateC	W. Anatolia N	Aposelemis N	0.0049	2.537	25624	25375	498441	Crete
Mbuti	Turkey_Arslantepe_LateC	W.Anatolia_N	APO004	0.0033	0.991	12495	12412	246905	Crete
Mbuti	Iran_GanjDareh_N	W. Anatolia N	Aposelemis N	0.0059	2.599	24717	24426	492672	Crete
Mbuti	Iran_GanjDareh_N	W.Anatolia_N	APO004	0.0041	1.035	12082	11984	244854	Crete
Mbuti	Iran_TepeAbdulHosein_N.SG	W.Anatolia_N	Aposelemis_N	0.0073	2.778	23650	23308	474935	Crete
Mbuti	Iran_TepeAbdulHosein_N.SG	W.Anatolia_N	APO004	0.0069	1.625	11597	11437	236632	Crete
Mbuti	Levant_C	W. Anatolia N	Aposelemis N	0.0055	2.745	25345	25068	492464	Crete
Mbuti	Levant_C	W.Anatolia_N	APO004	0.0062	1.802	12427	12273	244691	Crete
Mbuti	Poland_Globular_Amphora	W. Anatolia N	Aposelemis N	0.0074	2.758	21180	20870	408326	Crete
Mbuti	Poland_Globular_Amphora	W.Anatolia_N	APO004	0.0043	0.986	10646	10554	208700	Crete
Mbuti	Iran_C_TepeHissar	W. Anatolia N	Aposelemis N	0.0079	3.783	24289	23909	479573	Crete
Mbuti	Iran_C_TepeHissar	W.Anatolia_N	APO004	0.0086	2.441	11985	11782	239627	Crete
Mbuti	WEHG	Mainland_Greece_N	Aposelemis N	0.001	0.328	24690	24640	485006	Crete
Mbuti	WEHG	Mainland_Greece_N	APO004	0.0002	0.042	12094	12089	242019	Crete
Mbuti	BalkanHG	Mainland_Greece_N	Aposelemis N	0.0012	0.435	24679	24618	484797	Crete
Mbuti	BalkanHG	Mainland_Greece_N	APO004	0.0004	0.092	12104	12094	241943	Crete
Mbuti	S.Levant_N	Mainland_Greece_N	Aposelemis N	0.0027	0.748	19151	19047	379007	Crete
Mbuti	S.Levant_N	Mainland_Greece_N	APO004	-0.0007	-0.135	9771	9786	197155	Crete
Mbuti	CHG	Mainland_Greece_N	Aposelemis N	0.0041	1.205	24377	24177	484916	Crete
Mbuti	CHG	Mainland_Greece_N	APO004	0.0034	0.638	11958	11877	241979	Crete
Mbuti	Iran_TepeAbdulHosein_N.SG	Mainland_Greece_N	Aposelemis N	0.0046	1.349	22839	22630	461825	Crete
Mbuti	Iran_TepeAbdulHosein_N.SG	Mainland_Greece_N	APO004	0.0085	1.695	11271	11080	231809	Crete
Mbuti	Turkey_Arslantepe_LateC	Mainland_Greece_N	Aposelemis N	0.0044	1.745	24731	24517	483958	Crete
Mbuti	Turkey_Arslantepe_LateC	Mainland_Greece_N	APO004	0.0044	1.13	12138	12031	241620	Crete
Mbuti	Israel_Natufian_published	Mainland_Greece_N	Aposelemis N	0.0117	1.915	5711	5579	114316	Crete
Mbuti	Israel_Natufian_published	Mainland_Greece_N	APO004	0.0167	1.822	3128	3025	62874	Crete
Mbuti	Germany_EN_LBK	Mainland_Greece_N	Aposelemis N	0.0049	1.939	25097	24851	483949	Crete
Mbuti	Germany_EN_LBK	Mainland_Greece_N	APO004	0.0061	1.531	12348	12198	241633	Crete
Mbuti	Iran_C_SehGabi	Mainland_Greece_N	Aposelemis N	0.0064	2.188	23908	23604	471937	Crete
Mbuti	Iran_C_SehGabi	Mainland_Greece_N	APO004	0.0088	1.931	11839	11632	236843	Crete
Mbuti	EEHG	Mainland_Greece_N	Aposelemis N	0.0081	2.498	23949	23564	473584	Crete
Mbuti	EEHG	Mainland_Greece_N	APO004	0.0043	0.854	11766	11665	237524	Crete
Mbuti	Iran_GanjDareh_N	Mainland_Greece_N	Aposelemis N	0.0075	2.509	23960	23602	479133	Crete
Mbuti	Iran_GanjDareh_N	Mainland_Greece_N	APO004	0.0072	1.526	11784	11615	239871	Crete
Mbuti	ANE	Mainland_Greece_N	Aposelemis N	0.0113	2.614	18287	17878	362453	Crete
Mbuti	ANE	Mainland_Greece_N	APO004	0.0136	2.059	8980	8739	181834	Crete
Mbuti	Iran_C_TepeHissar	Mainland_Greece_N	Aposelemis N	0.0072	2.705	23563	23228	467576	Crete
Mbuti	Iran_C_TepeHissar	Mainland_Greece_N	APO004	0.0086	2.048	11678	11479	235221	Crete
Mbuti	Levant_C	Mainland_Greece_N	Aposelemis N	0.0073	2.77	24541	24187	478874	Crete
Mbuti	Levant_C	Mainland_Greece_N	APO004	0.0086	2.083	12107	11901	239718	Crete
Mbuti	BalkanHG	W.Anatolia_N	Mainland Greece N	-0.0044	-2.354	53255	53724	1021695	Greek Mainland
Mbuti	ANE	W.Anatolia_N	Mainland Greece N	-0.0044	-1.639	38033	38371	746928	Greek Mainland
Mbuti	Iran_C_SehGabi	W.Anatolia_N	Mainland Greece N	-0.0029	-1.515	48669	48952	941052	Greek Mainland
Mbuti	EEHG	W.Anatolia_N	Mainland Greece N	-0.0033	-1.443	49287	49616	960337	Greek Mainland
Mbuti	Levant_C	W.Anatolia_N	Mainland Greece N	-0.0022	-1.248	50640	50861	969212	Greek Mainland
Mbuti	Iran_GanjDareh_N	W.Anatolia_N	Mainland Greece N	-0.0023	-1.168	49317	49543	968027	Greek Mainland
Mbuti	Turkey_Arslantepe_LateC	W.Anatolia_N	Mainland Greece N	-0.0017	-1.083	52730	52914	1007970	Greek Mainland
Mbuti	Iran_C_TepeHissar	W.Anatolia_N	Mainland Greece N	-0.0018	-1.016	46590	46754	907804	Greek Mainland
Mbuti	Germany_EN_LBK	W.Anatolia_N	Mainland Greece N	-0.0011	-0.67	53694	53817	1012876	Greek Mainland
Mbuti	WEHG	W.Anatolia_N	Mainland Greece N	-0.0013	-0.614	53593	53730	1025901	Greek Mainland
Mbuti	Israel_Natufian_published	W.Anatolia_N	Mainland Greece N	-0.0023	-0.608	9262	9305	181530	Greek Mainland
Mbuti	CHG	W.Anatolia_N	Mainland Greece N	-0.0012	-0.509	52829	52954	1025603	Greek Mainland
Mbuti	S.Levant_N	W.Anatolia_N	Mainland Greece N	0.0001	0.042	34168	34162	658650	Greek Mainland
Mbuti	Iran_TepeAbdulHosein_N.SG	W.Anatolia_N	Mainland Greece N	0.0036	1.746	48611	48262	957184	Greek Mainland
Mbuti	Germany_EN_LBK	W. Anatolia N	Aidonia LBA	-0.0187	-7.398	23050	23927	442713	Greek Mainland
Mbuti	S.Levant_N	W. Anatolia N	Aidonia LBA	-0.0164	-4.681	16770	17331	328184	Greek Mainland
Mbuti	Levant_C	W. Anatolia N	Aidonia LBA	-0.012	-4.572	22577	23126	435445	Greek Mainland
Mbuti	Poland_Globular_Amphora	W. Anatolia N	Aidonia LBA	-0.014	-4.31	18408	18931	354013	Greek Mainland
Mbuti	Bulgaria_EBA	W. Anatolia N	Aidonia LBA	-0.011	-3.748	21854	22340	419280	Greek Mainland
Mbuti	Italy_Sardinia_LBA	W. Anatolia N	Aidonia LBA	-0.0105	-3.671	22457	22933	428263	Greek Mainland
Mbuti	Israel_Natufian_published	W. Anatolia N	Aidonia LBA	-0.0217	-3.447	4737	4948	94837	Greek Mainland
Mbuti	Turkey_CamlibelTarlasi_LateC	W. Anatolia N	Aidonia LBA	-0.009	-3.344	22727	23138	437373	Greek Mainland
Mbuti	Italy_Sicily_EBA	W. Anatolia N	Aidonia LBA	-0.0084	-2.965	22667	23051	432131	Greek Mainland
Mbuti	Israel_MLBA	W. Anatolia N	Aidonia LBA	-0.0068	-2.745	22293	22600	430382	Greek Mainland
Mbuti	Italy_Sicily_LBA	W. Anatolia N	Aidonia LBA	-0.0084	-2.664	21927	22297	418865	Greek Mainland
Mbuti	Turkey_Arslantepe_LateC	W. Anatolia N	Aidonia LBA	-0.0056	-2.365	23071	23330	442414	Greek Mainland
Mbuti	Jordan_LBA	W. Anatolia N	Aidonia LBA	-0.0057	-2.361	23016	23278	442620	Greek Mainland
Mbuti	Turkey_EBA	W. Anatolia N	Aidonia LBA	-0.007	-2.278	22551	22867	431007	Greek Mainland
Mbuti	Serbia_EBA	W. Anatolia N	Aidonia LBA	-0.0019	-0.764	23401	23490	444064	Greek Mainland
Mbuti	Germany_Lech_EBA	W. Anatolia N	Aidonia LBA	-0.0018	-0.738	23039	23123	438994	Greek Mainland
Mbuti	Russia_Caucasus_LateMaikop	W. Anatolia N	Aidonia LBA	-0.0026	-0.687	19271	19373	371363	Greek Mainland
Mbuti	Hungary_Maros_EBA.SG	W. Anatolia N	Aidonia LBA	-0.0012	-0.249	9539	9562	185582	Greek Mainland
Mbuti	Czech_BellBeaker	W. Anatolia N	Aidonia LBA	0.0001	0.029	23303	23300	442558	Greek Mainland
Mbuti	Armenia_EBA	W. Anatolia N	Aidonia LBA	0.0003	0.109	22226	22212	425036	Greek Mainland
Mbuti	Germany_BellBeaker	W. Anatolia N	Aidonia LBA	0.0004	0.145	23330	23314	443079	Greek Mainland
Mbuti	Iran_C_SehGabi	W. Anatolia N	Aidonia LBA	0.0004	0.149	22254	22235	427845	Greek Mainland
Mbuti	Russia_Caucasus_Maikop_Novosvobodnaya	W. Anatolia N	Aidonia LBA	0.0013	0.392	18534	18485	355020	Greek Mainland
Mbuti	Russia_Caucasus_KuraAraxes	W. Anatolia N	Aidonia LBA	0.0038	0.749	9070	9000	175317	Greek Mainland
Mbuti	BalkanHG	W. Anatolia N	Aidonia LBA	0.0034	1.185	23419	23261	443813	Greek Mainland
Mbuti	WEHG	W. Anatolia N	Aidonia LBA	0.0042	1.355	23422	23227	444072	Greek Mainland
Mbuti	Czech_Bohemia_Unetice_EBA	W. Anatolia N	Aidonia LBA	0.0041	1.766	23420	23226	444064	Greek Mainland
Mbuti	Czech_EBA	W. Anatolia N	Aidonia LBA	0.0049	1.81	22882	22660	432941	Greek Mainland
Mbuti	Iran_C_TepeHissar	W. Anatolia N	Aidonia LBA	0.0054	1.996	21840	21606	420668	Greek Mainland
Mbuti	Czech_CordedWare	W. Anatolia N	Aidonia LBA	0.0055	2.095	23068	22815	436888	Greek Mainland
Mbuti	CHG	W. Anatolia N	Aidonia LBA	0.0088	2.576	23167	22762	443961	Greek Mainland
Mbuti	Iran_GanjDareh_N	W. Anatolia N	Aidonia LBA	0.0086	2.942	22505	22121	435177	Greek Mainland
Mbuti	ANE	W. Anatolia N	Aidonia LBA	0.0164	3.74	17180	16627	329162	Greek Mainland
Mbuti	Germany_CordedWare	W. Anatolia N	Aidonia LBA	0.0117	4.03	23434	22892	440389	Greek Mainland
Mbuti	EEHG	W. Anatolia N	Aidonia LBA	0.0138	4.148	22767	22147	431587	Greek Mainland
Mbuti	Russia_Samara_EBA_Yamnaya	W. Anatolia N	Aidonia LBA	0.0118	4.196	23227	22684	439397	Greek Mainland
Mbuti	Ukraine_EBA_Yamnaya	W. Anatolia N	Aidonia LBA	0.0181	4.341	19650	18951	371126	Greek Mainland
Mbuti	Russia_North_Caucasus	W. Anatolia N	Aidonia LBA	0.0146	4.687	20510	19921	389001	Greek Mainland
Mbuti	Russia_Kalmykia_EBA_Yamnaya.SG	W. Anatolia N	Aidonia LBA	0.0184	6.124	22965	22136	434426	Greek Mainland
Mbuti	Germany_EN_LBK	W. Anatolia N	Aposelemis LBA	-0.0122	-5.339	23971	24565	460480	Crete
Mbuti	Italy_Sardinia_LBA	W. Anatolia N	Aposelemis LBA	-0.0105	-4.115	23325	23821	447366	Crete
Mbuti	Poland_Globular_Amphora	W. Anatolia N	Aposelemis LBA	-0.0101	-3.391	19421	19817	374502	Crete
Mbuti	S.Levant_N	W. Anatolia N	Aposelemis LBA	-0.0096	-2.954	17761	18103	346902	Crete
Mbuti	Bulgaria_EBA	W. Anatolia N	Aposelemis LBA	-0.0073	-2.742	22835	23169	439260	Crete
Mbuti	Italy_Sicily_EBA	W. Anatolia N	Aposelemis LBA	-0.0057	-2.361	23548	23819	451123	Crete
Mbuti	Italy_Sicily_LBA	W. Anatolia N	Aposelemis LBA	-0.0067	-2.31	22865	23172	438058	Crete
Mbuti	Serbia_EBA	W. Anatolia N	Aposelemis LBA	-0.0049	-2.264	24016	24254	461612	Crete
Mbuti	Israel_Natufian_published	W. Anatolia N	Aposelemis LBA	-0.0124	-2.172	5018	5144	99571	Crete
Mbuti	Levant_C	W. Anatolia N	Aposelemis LBA	-0.005	-2.145	23525	23764	453980	Crete
Mbuti	BalkanHG	W. Anatolia N	Aposelemis LBA	-0.0037	-1.478	23938	24117	461372	Crete
Mbuti	Turkey_CamlibelTarlasi_LateC	W. Anatolia N	Aposelemis LBA	-0.0032	-1.309	23648	23798	455521	Crete
Mbuti	Turkey_EBA	W. Anatolia N	Aposelemis LBA	-0.0025	-0.885	23474	23592	450088	Crete
Mbuti	WEHG	W. Anatolia N	Aposelemis LBA	-0.0017	-0.629	23964	24045	461618	Crete
Mbuti	Hungary_Maros_EBA.SG	W. Anatolia N	Aposelemis LBA	-0.0018	-0.453	9961	9998	195953	Crete
Mbuti	Germany_Lech_EBA	W. Anatolia N	Aposelemis LBA	-0.001	-0.445	23838	23885	457395	Crete
Mbuti	Germany_BellBeaker	W. Anatolia N	Aposelemis LBA	-0.0009	-0.411	24056	24100	460790	Crete
Mbuti	Israel_MLBA	W. Anatolia N	Aposelemis LBA	-0.0009	-0.399	23287	23330	449361	Crete
Mbuti	Jordan_LBA	W. Anatolia N	Aposelemis LBA	-0.0008	-0.361	23875	23914	460290	Crete
Mbuti	Turkey_Arslantepe_LateC	W. Anatolia N	Aposelemis LBA	0	0.005	23979	23978	460195	Crete
Mbuti	Czech_EBA	W. Anatolia N	Aposelemis LBA	0.0002	0.066	23561	23553	451717	Crete
Mbuti	Czech_CordedWare	W. Anatolia N	Aposelemis LBA	0.0002	0.091	23713	23703	455186	Crete
Mbuti	ANE	W. Anatolia N	Aposelemis LBA	0.0006	0.163	17527	17506	343476	Crete
Mbuti	Czech_Bohemia_Unetice_EBA	W. Anatolia N	Aposelemis LBA	0.0005	0.223	24063	24040	461611	Crete
Mbuti	Czech_BellBeaker	W. Anatolia N	Aposelemis LBA	0.0005	0.233	24068	24044	460278	Crete
Mbuti	Russia_Caucasus_LateMaikop	W. Anatolia N	Aposelemis LBA	0.0012	0.335	20286	20237	392605	Crete
Mbuti	Armenia_EBA	W. Anatolia N	Aposelemis LBA	0.0022	0.801	23069	22969	443662	Crete
Mbuti	Russia_Caucasus_KuraAraxes	W. Anatolia N	Aposelemis LBA	0.0057	1.187	9570	9463	185441	Crete
Mbuti	Russia_Samara_EBA_Yamnaya	W. Anatolia N	Aposelemis LBA	0.003	1.19	23752	23611	457133	Crete
Mbuti	Iran_C_SehGabi	W. Anatolia N	Aposelemis LBA	0.0031	1.253	23140	22995	446335	Crete
Mbuti	Germany_CordedWare	W. Anatolia N	Aposelemis LBA	0.0035	1.374	23962	23795	458124	Crete
Mbuti	Russia_Kalmykia_EBA_Yamnaya.SG	W. Anatolia N	Aposelemis LBA	0.0037	1.391	23340	23167	452530	Crete
Mbuti	Russia_Caucasus_Maikop_Novosvobodnaya	W. Anatolia N	Aposelemis LBA	0.0044	1.46	19427	19257	374452	Crete
Mbuti	EEHG	W. Anatolia N	Aposelemis LBA	0.0056	1.931	23300	23041	449714	Crete
Mbuti	CHG	W. Anatolia N	Aposelemis LBA	0.0077	2.484	23858	23495	461484	Crete
Mbuti	Ukraine_EBA_Yamnaya	W. Anatolia N	Aposelemis LBA	0.0095	2.566	20359	19975	391633	Crete
Mbuti	Iran_C_TepeHissar	W. Anatolia N	Aposelemis LBA	0.0065	2.724	22697	22403	440133	Crete
Mbuti	Iran_GanjDareh_N	W. Anatolia N	Aposelemis LBA	0.0077	2.887	23271	22915	453451	Crete
Mbuti	Russia_North_Caucasus	W. Anatolia N	Aposelemis LBA	0.0096	3.407	21286	20883	409302	Crete
Mbuti	Germany_EN_LBK	W. Anatolia N	Chania LBA	-0.015	-14.315	56631	58357	1075290	Crete
Mbuti	Levant_C	W. Anatolia N	Chania LBA	-0.0099	-9.147	53548	54623	1025089	Crete
Mbuti	Italy_Sardinia_LBA	W. Anatolia N	Chania LBA	-0.0109	-9.042	52159	53307	990300	Crete
Mbuti	Poland_Globular_Amphora	W. Anatolia N	Chania LBA	-0.011	-8.35	38382	39239	732613	Crete
Mbuti	Italy_Sicily_EBA	W. Anatolia N	Chania LBA	-0.0095	-8.166	53115	54128	1008859	Crete
Mbuti	S.Levant_N	W. Anatolia N	Chania LBA	-0.0107	-7.876	35199	35961	681721	Crete
Mbuti	Bulgaria_EBA	W. Anatolia N	Chania LBA	-0.0082	-7.101	49810	50635	948225	Crete
Mbuti	Italy_Sicily_LBA	W. Anatolia N	Chania LBA	-0.0078	-6.367	49937	50721	946864	Crete
Mbuti	Turkey_CamlibelTarlasi_LateC	W. Anatolia N	Chania LBA	-0.0064	-5.819	54639	55342	1041569	Crete
Mbuti	Israel_Natufian_published	W. Anatolia N	Chania LBA	-0.0123	-5.369	9449	9683	186034	Crete
Mbuti	Turkey_EBA	W. Anatolia N	Chania LBA	-0.0058	-4.525	52849	53469	1002596	Crete
Mbuti	Turkey_Arslantepe_LateC	W. Anatolia N	Chania LBA	-0.0038	-3.805	56369	56804	1070327	Crete
Mbuti	Jordan_LBA	W. Anatolia N	Chania LBA	-0.0037	-3.63	56301	56723	1072327	Crete
Mbuti	Serbia_EBA	W. Anatolia N	Chania LBA	-0.0034	-3.447	57585	57981	1088948	Crete
Mbuti	Israel_MLBA	W. Anatolia N	Chania LBA	-0.0029	-2.848	52334	52636	998423	Crete
Mbuti	Czech_BellBeaker	W. Anatolia N	Chania LBA	-0.0023	-2.303	56779	57039	1072900	Crete
Mbuti	BalkanHG	W. Anatolia N	Chania LBA	-0.0024	-2.02	57264	57537	1084853	Crete
Mbuti	Germany_Lech_EBA	W. Anatolia N	Chania LBA	-0.0017	-1.599	55301	55487	1046975	Crete
Mbuti	Hungary_Maros_EBA.SG	W. Anatolia N	Chania LBA	-0.0028	-1.583	22188	22314	430632	Crete
Mbuti	Germany_BellBeaker	W. Anatolia N	Chania LBA	-0.0011	-1.09	57062	57190	1077619	Crete
Mbuti	WEHG	W. Anatolia N	Chania LBA	-0.0007	-0.563	57530	57610	1088958	Crete
Mbuti	Czech_EBA	W. Anatolia N	Chania LBA	-0.0003	-0.312	53536	53573	1013670	Crete
Mbuti	Armenia_EBA	W. Anatolia N	Chania LBA	0.0001	0.107	51395	51382	979356	Crete
Mbuti	Czech_Bohemia_Unetice_EBA	W. Anatolia N	Chania LBA	0.0002	0.252	57611	57583	1088698	Crete
Mbuti	Iran_C_SehGabi	W. Anatolia N	Chania LBA	0.0004	0.34	51994	51951	993083	Crete
Mbuti	Czech_CordedWare	W. Anatolia N	Chania LBA	0.0009	0.814	54532	54432	1032526	Crete
Mbuti	Russia_Caucasus_LateMaikop	W. Anatolia N	Chania LBA	0.0014	0.881	40889	40774	781980	Crete
Mbuti	Russia_Caucasus_KuraAraxes	W. Anatolia N	Chania LBA	0.004	2.22	18681	18530	357909	Crete
Mbuti	Russia_Caucasus_Maikop_Novosvobodnaya	W. Anatolia N	Chania LBA	0.0035	2.697	39311	39034	747363	Crete
Mbuti	Germany_CordedWare	W. Anatolia N	Chania LBA	0.0047	4.151	56445	55913	1063123	Crete
Mbuti	Iran_C_TepeHissar	W. Anatolia N	Chania LBA	0.0052	4.936	49799	49279	953975	Crete
Mbuti	EEHG	W. Anatolia N	Chania LBA	0.0074	5.329	53373	52590	1016262	Crete
Mbuti	Ukraine_EBA_Yamnaya	W. Anatolia N	Chania LBA	0.0085	5.336	41275	40577	783293	Crete
Mbuti	ANE	W. Anatolia N	Chania LBA	0.0096	5.795	41206	40423	790478	Crete
Mbuti	CHG	W. Anatolia N	Chania LBA	0.0088	5.971	57226	56224	1088546	Crete
Mbuti	Iran_GanjDareh_N	W. Anatolia N	Chania LBA	0.0078	6.44	53184	52359	1022657	Crete
Mbuti	Russia_Kalmykia_EBA_Yamnaya.SG	W. Anatolia N	Chania LBA	0.0084	6.929	54960	54044	1046076	Crete
Mbuti	Russia_Samara_EBA_Yamnaya	W. Anatolia N	Chania LBA	0.0083	7.256	55735	54818	1053305	Crete
Mbuti	Russia_North_Caucasus	W. Anatolia N	Chania LBA	0.0094	7.347	44217	43397	838453	Crete
Mbuti	Germany_EN_LBK	W. Anatolia N	Glyka Nera LBA	-0.0213	-7.99	47476	49540	902672	Mainland
Mbuti	Italy_Sardinia_LBA	W. Anatolia N	Glyka Nera LBA	-0.0177	-6.035	45572	47213	864385	Mainland
Mbuti	Levant_C	W. Anatolia N	Glyka Nera LBA	-0.0153	-5.662	46245	47679	883555	Mainland
Mbuti	S.Levant_N	W. Anatolia N	Glyka Nera LBA	-0.0182	-5.558	32508	33716	627518	Mainland
Mbuti	Poland_Globular_Amphora	W. Anatolia N	Glyka Nera LBA	-0.0161	-4.942	35872	37048	681259	Mainland
Mbuti	Italy_Sicily_EBA	W. Anatolia N	Glyka Nera LBA	-0.0138	-4.869	46212	47508	874598	Mainland
Mbuti	Israel_Natufian_published	W. Anatolia N	Glyka Nera LBA	-0.0246	-4.779	8797	9240	173400	Mainland
Mbuti	Israel_MLBA	W. Anatolia N	Glyka Nera LBA	-0.0093	-3.736	45633	46491	869993	Mainland
Mbuti	Turkey_EBA	W. Anatolia N	Glyka Nera LBA	-0.0114	-3.564	45945	47008	871530	Mainland
Mbuti	Bulgaria_EBA	W. Anatolia N	Glyka Nera LBA	-0.0105	-3.543	44524	45472	841810	Mainland
Mbuti	Italy_Sicily_LBA	W. Anatolia N	Glyka Nera LBA	-0.0105	-3.507	44492	45437	838976	Mainland
Mbuti	Turkey_CamlibelTarlasi_LateC	W. Anatolia N	Glyka Nera LBA	-0.0088	-3.289	46775	47605	888327	Mainland
Mbuti	Turkey_Arslantepe_LateC	W. Anatolia N	Glyka Nera LBA	-0.0074	-2.966	47540	48251	901562	Mainland
Mbuti	Jordan_LBA	W. Anatolia N	Glyka Nera LBA	-0.007	-2.8	47463	48131	902012	Mainland
Mbuti	Czech_BellBeaker	W. Anatolia N	Glyka Nera LBA	-0.0057	-2.295	47793	48340	901913	Mainland
Mbuti	Serbia_EBA	W. Anatolia N	Glyka Nera LBA	-0.0056	-2.246	48051	48593	905915	Mainland
Mbuti	Germany_Lech_EBA	W. Anatolia N	Glyka Nera LBA	-0.0055	-2.179	47294	47816	892987	Mainland
Mbuti	Hungary_Maros_EBA.SG	W. Anatolia N	Glyka Nera LBA	-0.0057	-1.453	19259	19480	372046	Mainland
Mbuti	Germany_BellBeaker	W. Anatolia N	Glyka Nera LBA	-0.0033	-1.347	47968	48286	903261	Mainland
Mbuti	Russia_Caucasus_LateMaikop	W. Anatolia N	Glyka Nera LBA	-0.004	-0.954	37931	38234	721859	Mainland
Mbuti	Armenia_EBA	W. Anatolia N	Glyka Nera LBA	-0.0024	-0.793	45099	45316	854936	Mainland
Mbuti	Russia_Caucasus_Maikop_Novosvobodnaya	W. Anatolia N	Glyka Nera LBA	-0.0023	-0.75	36193	36362	685704	Mainland
Mbuti	Czech_EBA	W. Anatolia N	Glyka Nera LBA	-0.0013	-0.498	46599	46721	876549	Mainland
Mbuti	Czech_CordedWare	W. Anatolia N	Glyka Nera LBA	-0.001	-0.344	47120	47211	886949	Mainland
Mbuti	BalkanHG	W. Anatolia N	Glyka Nera LBA	-0.0009	-0.278	48115	48198	905200	Mainland
Mbuti	Iran_C_SehGabi	W. Anatolia N	Glyka Nera LBA	-0.0006	-0.22	45385	45441	861772	Mainland
Mbuti	Czech_Bohemia_Unetice_EBA	W. Anatolia N	Glyka Nera LBA	-0.0004	-0.152	48140	48175	905898	Mainland
Mbuti	WEHG	W. Anatolia N	Glyka Nera LBA	0	-0.01	48146	48149	905930	Mainland
Mbuti	Iran_GanjDareh_N	W. Anatolia N	Glyka Nera LBA	0.0005	0.183	45794	45745	881584	Mainland
Mbuti	Germany_CordedWare	W. Anatolia N	Glyka Nera LBA	0.0011	0.382	47726	47621	896287	Mainland
Mbuti	Russia_Caucasus_KuraAraxes	W. Anatolia N	Glyka Nera LBA	0.0028	0.603	17429	17332	331399	Mainland
Mbuti	Iran_C_TepeHissar	W. Anatolia N	Glyka Nera LBA	0.0016	0.604	44295	44155	844187	Mainland
Mbuti	CHG	W. Anatolia N	Glyka Nera LBA	0.0047	1.411	47730	47282	905658	Mainland
Mbuti	ANE	W. Anatolia N	Glyka Nera LBA	0.0076	1.848	35054	34528	668183	Mainland
Mbuti	EEHG	W. Anatolia N	Glyka Nera LBA	0.0063	1.867	46209	45628	873345	Mainland
Mbuti	Ukraine_EBA_Yamnaya	W. Anatolia N	Glyka Nera LBA	0.0086	2.094	38479	37819	721200	Mainland
Mbuti	Russia_Kalmykia_EBA_Yamnaya.SG	W. Anatolia N	Glyka Nera LBA	0.0076	2.521	46701	45995	883102	Mainland
Mbuti	Russia_North_Caucasus	W. Anatolia N	Glyka Nera LBA	0.0084	2.799	40624	39945	764308	Mainland
Mbuti	Russia_Samara_EBA_Yamnaya	W. Anatolia N	Glyka Nera LBA	0.0115	3.932	47748	46659	893081	Mainland
Mbuti	Germany_EN_LBK	W. Anatolia N	Pylos LBA*	-0.0296	-8.299	11488	12190	245205	Mainland
Mbuti	Italy_Sardinia_LBA	W. Anatolia N	Pylos LBA*	-0.0258	-6.3	11068	11654	235707	Mainland
Mbuti	Italy_Sicily_EBA	W. Anatolia N	Pylos LBA*	-0.0242	-6.221	11269	11828	239998	Mainland
Mbuti	Levant_C	W. Anatolia N	Pylos LBA*	-0.0212	-6.136	11341	11832	242110	Mainland
Mbuti	Serbia_EBA	W. Anatolia N	Pylos LBA*	-0.0203	-5.805	11542	12019	245274	Mainland
Mbuti	Bulgaria_EBA	W. Anatolia N	Pylos LBA*	-0.0227	-5.665	10972	11482	233803	Mainland
Mbuti	Turkey_CamlibelTarlasi_LateC	W. Anatolia N	Pylos LBA*	-0.0211	-5.542	11313	11801	241780	Mainland
Mbuti	Italy_Sicily_LBA	W. Anatolia N	Pylos LBA*	-0.0217	-5.105	10781	11260	229678	Mainland
Mbuti	Jordan_LBA	W. Anatolia N	Pylos LBA*	-0.0168	-5.022	11470	11863	244727	Mainland
Mbuti	Turkey_Arslantepe_LateC	W. Anatolia N	Pylos LBA*	-0.0173	-4.996	11501	11905	244791	Mainland
Mbuti	Poland_Globular_Amphora	W. Anatolia N	Pylos LBA*	-0.0228	-4.852	9031	9452	192602	Mainland
Mbuti	S.Levant_N	W. Anatolia N	Pylos LBA*	-0.0205	-4.085	8280	8626	177484	Mainland
Mbuti	Turkey_EBA	W. Anatolia N	Pylos LBA*	-0.0163	-3.736	11280	11654	239420	Mainland
Mbuti	Germany_BellBeaker	W. Anatolia N	Pylos LBA*	-0.0115	-3.371	11597	11867	245067	Mainland
Mbuti	Czech_Bohemia_Unetice_EBA	W. Anatolia N	Pylos LBA*	-0.0111	-3.339	11589	11849	245279	Mainland
Mbuti	Israel_MLBA	W. Anatolia N	Pylos LBA*	-0.0115	-3.329	11281	11542	239323	Mainland
Mbuti	CHG	W. Anatolia N	Pylos LBA*	-0.0144	-3.265	11417	11749	245234	Mainland
Mbuti	Czech_BellBeaker	W. Anatolia N	Pylos LBA*	-0.0111	-3.218	11594	11854	244807	Mainland
Mbuti	BalkanHG	W. Anatolia N	Pylos LBA*	-0.0128	-3.198	11575	11875	245177	Mainland
Mbuti	Hungary_Maros_EBA.SG	W. Anatolia N	Pylos LBA*	-0.0205	-3.172	4816	5018	105563	Mainland
Mbuti	Germany_Lech_EBA	W. Anatolia N	Pylos LBA*	-0.0108	-2.977	11547	11798	243972	Mainland
Mbuti	Russia_Caucasus_Maikop_Novosvobodnaya	W. Anatolia N	Pylos LBA*	-0.0131	-2.686	8949	9187	190365	Mainland
Mbuti	WEHG	W. Anatolia N	Pylos LBA*	-0.0112	-2.543	11598	11860	245281	Mainland
Mbuti	Armenia_EBA	W. Anatolia N	Pylos LBA*	-0.0102	-2.525	11012	11240	233701	Mainland
Mbuti	Iran_C_SehGabi	W. Anatolia N	Pylos LBA*	-0.0104	-2.51	11034	11266	234804	Mainland
Mbuti	Germany_CordedWare	W. Anatolia N	Pylos LBA*	-0.0093	-2.422	11618	11835	245038	Mainland
Mbuti	Czech_CordedWare	W. Anatolia N	Pylos LBA*	-0.009	-2.36	11450	11657	242063	Mainland
Mbuti	Russia_Caucasus_LateMaikop	W. Anatolia N	Pylos LBA*	-0.0124	-2.231	9569	9809	204713	Mainland
Mbuti	Israel_Natufian_published	W. Anatolia N	Pylos LBA*	-0.0209	-2.052	2012	2098	44178	Mainland
Mbuti	Czech_EBA	W. Anatolia N	Pylos LBA*	-0.0073	-1.954	11406	11573	240669	Mainland
Mbuti	Iran_GanjDareh_N	W. Anatolia N	Pylos LBA*	-0.0078	-1.891	11242	11419	240749	Mainland
Mbuti	EEHG	W. Anatolia N	Pylos LBA*	-0.0056	-1.262	11505	11634	243773	Mainland
Mbuti	ANE	W. Anatolia N	Pylos LBA*	-0.0071	-1.198	8605	8728	184418	Mainland
Mbuti	Russia_Caucasus_KuraAraxes	W. Anatolia N	Pylos LBA*	-0.0032	-0.436	4399	4427	94423	Mainland
Mbuti	Russia_Kalmykia_EBA_Yamnaya.SG	W. Anatolia N	Pylos LBA*	-0.0018	-0.424	11404	11446	242051	Mainland
Mbuti	Russia_North_Caucasus	W. Anatolia N	Pylos LBA*	0.0009	0.194	10259	10241	215993	Mainland
Mbuti	Ukraine_EBA_Yamnaya	W. Anatolia N	Pylos LBA*	0.0011	0.197	9639	9617	202207	Mainland
Mbuti	Iran_C_TepeHissar	W. Anatolia N	Pylos LBA*	0.0008	0.197	11074	11058	234437	Mainland
Mbuti	Russia_Samara_EBA_Yamnaya	W. Anatolia N	Pylos LBA*	0.0009	0.218	11632	11612	244487	Mainland
Mbuti	Germany_EN_LBK	W. Anatolia N	Armenoi LBA*	-0.0169	-2.921	2356	2437	44272	Crete
Mbuti	Italy_Sardinia_LBA	W. Anatolia N	Armenoi LBA*	-0.019	-2.901	2343	2434	43911	Crete
Mbuti	Russia_Caucasus_KuraAraxes	W. Anatolia N	Armenoi LBA*	-0.0356	-2.712	1055	1133	20376	Crete
Mbuti	Italy_Sicily_LBA	W. Anatolia N	Armenoi LBA*	-0.0196	-2.678	2308	2401	43594	Crete
Mbuti	Levant_C	W. Anatolia N	Armenoi LBA*	-0.0162	-2.635	2329	2406	44134	Crete
Mbuti	Israel_Natufian_published	W. Anatolia N	Armenoi LBA*	-0.0379	-2.173	549	592	11124	Crete
Mbuti	Turkey_Arslantepe_LateC	W. Anatolia N	Armenoi LBA*	-0.0097	-1.644	2351	2397	44277	Crete
Mbuti	Turkey_CamlibelTarlasi_LateC	W. Anatolia N	Armenoi LBA*	-0.0103	-1.629	2352	2401	44141	Crete
Mbuti	Italy_Sicily_EBA	W. Anatolia N	Armenoi LBA*	-0.0108	-1.579	2356	2408	44042	Crete
Mbuti	S.Levant_N	W. Anatolia N	Armenoi LBA*	-0.0133	-1.564	1929	1981	36783	Crete
Mbuti	Russia_Caucasus_Maikop_Novosvobodnaya	W. Anatolia N	Armenoi LBA*	-0.0123	-1.457	2065	2117	39164	Crete
Mbuti	Israel_MLBA	W. Anatolia N	Armenoi LBA*	-0.0068	-1.127	2332	2364	43990	Crete
Mbuti	Serbia_EBA	W. Anatolia N	Armenoi LBA*	-0.0061	-1.012	2378	2407	44294	Crete
Mbuti	Jordan_LBA	W. Anatolia N	Armenoi LBA*	-0.0058	-1.002	2350	2377	44277	Crete
Mbuti	Poland_Globular_Amphora	W. Anatolia N	Armenoi LBA*	-0.0065	-0.828	2148	2176	40135	Crete
Mbuti	Turkey_EBA	W. Anatolia N	Armenoi LBA*	-0.0062	-0.825	2348	2378	44013	Crete
Mbuti	Bulgaria_EBA	W. Anatolia N	Armenoi LBA*	-0.003	-0.447	2360	2374	43676	Crete
Mbuti	CHG	W. Anatolia N	Armenoi LBA*	-0.0029	-0.342	2330	2343	44276	Crete
Mbuti	Iran_GanjDareh_N	W. Anatolia N	Armenoi LBA*	-0.0017	-0.25	2298	2306	44071	Crete
Mbuti	Hungary_Maros_EBA.SG	W. Anatolia N	Armenoi LBA*	0.0012	0.086	1052	1050	19884	Crete
Mbuti	Iran_C_SehGabi	W. Anatolia N	Armenoi LBA*	0.0038	0.525	2351	2334	43748	Crete
Mbuti	Armenia_EBA	W. Anatolia N	Armenoi LBA*	0.0049	0.676	2355	2332	43703	Crete
Mbuti	Germany_BellBeaker	W. Anatolia N	Armenoi LBA*	0.004	0.685	2389	2370	44284	Crete
Mbuti	Ukraine_EBA_Yamnaya	W. Anatolia N	Armenoi LBA*	0.0078	0.796	2208	2174	41179	Crete
Mbuti	Czech_BellBeaker	W. Anatolia N	Armenoi LBA*	0.0052	0.888	2398	2373	44272	Crete
Mbuti	Russia_Caucasus_LateMaikop	W. Anatolia N	Armenoi LBA*	0.0091	0.931	2233	2193	41103	Crete
Mbuti	Germany_Lech_EBA	W. Anatolia N	Armenoi LBA*	0.0059	0.979	2400	2372	44221	Crete
Mbuti	Iran_C_TepeHissar	W. Anatolia N	Armenoi LBA*	0.0091	1.378	2320	2278	43665	Crete
Mbuti	Czech_CordedWare	W. Anatolia N	Armenoi LBA*	0.0099	1.535	2398	2351	44159	Crete
Mbuti	Czech_Bohemia_Unetice_EBA	W. Anatolia N	Armenoi LBA*	0.009	1.592	2403	2360	44294	Crete
Mbuti	Czech_EBA	W. Anatolia N	Armenoi LBA*	0.0108	1.682	2396	2344	44077	Crete
Mbuti	WEHG	W. Anatolia N	Armenoi LBA*	0.0126	1.761	2412	2352	44295	Crete
Mbuti	Russia_Samara_EBA_Yamnaya	W. Anatolia N	Armenoi LBA*	0.0131	1.882	2399	2337	44167	Crete
Mbuti	BalkanHG	W. Anatolia N	Armenoi LBA*	0.0127	1.971	2410	2350	44291	Crete
Mbuti	ANE	W. Anatolia N	Armenoi LBA*	0.0225	2.143	1817	1737	33558	Crete
Mbuti	Russia_Kalmykia_EBA_Yamnaya.SG	W. Anatolia N	Armenoi LBA*	0.0166	2.221	2375	2297	43907	Crete
Mbuti	Germany_CordedWare	W. Anatolia N	Armenoi LBA*	0.0173	2.543	2413	2331	44161	Crete
Mbuti	EEHG	W. Anatolia N	Armenoi LBA*	0.0214	2.646	2383	2283	43836	Crete
Mbuti	Russia_North_Caucasus	W. Anatolia N	Armenoi LBA*	0.0225	2.891	2287	2187	41973	Crete
Mbuti	Germany_EN_LBK	W. Anatolia N	Koufonisi Cycladic EBA.sg*	-0.0247	-12.989	56982	59865	1082079	Euboea-Islands
Mbuti	Levant_C	W. Anatolia N	Koufonisi Cycladic EBA.sg*	-0.0194	-9.701	53635	55754	1026125	Euboea-Islands
Mbuti	Poland_Globular_Amphora	W. Anatolia N	Koufonisi Cycladic EBA.sg*	-0.0218	-9.419	38096	39794	727986	Euboea-Islands
Mbuti	Italy_Sardinia_LBA	W. Anatolia N	Koufonisi Cycladic EBA.sg*	-0.0188	-8.818	52226	54225	989712	Euboea-Islands
Mbuti	Bulgaria_EBA	W. Anatolia N	Koufonisi Cycladic EBA.sg*	-0.0183	-8.805	49658	51509	945930	Euboea-Islands
Mbuti	Czech_BellBeaker	W. Anatolia N	Koufonisi Cycladic EBA.sg*	-0.016	-8.722	56877	58729	1078906	Euboea-Islands
Mbuti	S.Levant_N	W. Anatolia N	Koufonisi Cycladic EBA.sg*	-0.021	-8.667	35041	36545	678503	Euboea-Islands
Mbuti	Israel_MLBA	W. Anatolia N	Koufonisi Cycladic EBA.sg*	-0.015	-8.394	52177	53767	997860	Euboea-Islands
Mbuti	Italy_Sicily_EBA	W. Anatolia N	Koufonisi Cycladic EBA.sg*	-0.0181	-8.374	53195	55160	1009198	Euboea-Islands
Mbuti	Germany_Lech_EBA	W. Anatolia N	Koufonisi Cycladic EBA.sg*	-0.0154	-8.14	55197	56925	1049712	Euboea-Islands
Mbuti	Jordan_LBA	W. Anatolia N	Koufonisi Cycladic EBA.sg*	-0.0141	-7.576	56564	58178	1077753	Euboea-Islands
Mbuti	BalkanHG	W. Anatolia N	Koufonisi Cycladic EBA.sg*	-0.0166	-7.399	57415	59347	1093267	Euboea-Islands
Mbuti	Italy_Sicily_LBA	W. Anatolia N	Koufonisi Cycladic EBA.sg*	-0.016	-7.154	49918	51544	944834	Euboea-Islands
Mbuti	Germany_BellBeaker	W. Anatolia N	Koufonisi Cycladic EBA.sg*	-0.0125	-6.774	57357	58805	1084480	Euboea-Islands
Mbuti	Turkey_EBA	W. Anatolia N	Koufonisi Cycladic EBA.sg*	-0.0151	-6.708	52868	54491	1002424	Euboea-Islands
Mbuti	Turkey_Arslantepe_LateC	W. Anatolia N	Koufonisi Cycladic EBA.sg*	-0.0124	-6.635	56687	58110	1075254	Euboea-Islands
Mbuti	Czech_EBA	W. Anatolia N	Koufonisi Cycladic EBA.sg*	-0.0114	-5.943	53497	54727	1014413	Euboea-Islands
Mbuti	Israel_Natufian_published	W. Anatolia N	Koufonisi Cycladic EBA.sg*	-0.0232	-5.846	9400	9846	185242	Euboea-Islands
Mbuti	Turkey_CamlibelTarlasi_LateC	W. Anatolia N	Koufonisi Cycladic EBA.sg*	-0.0115	-5.719	55103	56386	1044764	Euboea-Islands
Mbuti	Czech_Bohemia_Unetice_EBA	W. Anatolia N	Koufonisi Cycladic EBA.sg*	-0.0088	-4.907	58200	59234	1098647	Euboea-Islands
Mbuti	WEHG	W. Anatolia N	Koufonisi Cycladic EBA.sg*	-0.0114	-4.75	58002	59343	1099214	Euboea-Islands
Mbuti	Russia_Caucasus_Maikop_Novosvobodnaya	W. Anatolia N	Koufonisi Cycladic EBA.sg*	-0.0106	-4.553	38907	39745	743739	Euboea-Islands
Mbuti	Czech_CordedWare	W. Anatolia N	Koufonisi Cycladic EBA.sg*	-0.0093	-4.547	54545	55570	1033882	Euboea-Islands
Mbuti	Germany_CordedWare	W. Anatolia N	Koufonisi Cycladic EBA.sg*	-0.0068	-3.245	56674	57452	1069371	Euboea-Islands
Mbuti	Russia_Caucasus_LateMaikop	W. Anatolia N	Koufonisi Cycladic EBA.sg*	-0.0097	-3.231	40628	41426	777703	Euboea-Islands
Mbuti	Iran_C_TepeHissar	W. Anatolia N	Koufonisi Cycladic EBA.sg*	-0.006	-3.007	49658	50260	951907	Euboea-Islands
Mbuti	Serbia_EBA	W. Anatolia N	Koufonisi Cycladic EBA.sg*	-0.0054	-2.935	58647	59289	1099215	Euboea-Islands
Mbuti	Iran_C_SehGabi	W. Anatolia N	Koufonisi Cycladic EBA.sg*	-0.0054	-2.609	52239	52808	993276	Euboea-Islands
Mbuti	Armenia_EBA	W. Anatolia N	Koufonisi Cycladic EBA.sg*	-0.0055	-2.485	51621	52195	978893	Euboea-Islands
Mbuti	Hungary_Maros_EBA.SG	W. Anatolia N	Koufonisi Cycladic EBA.sg*	-0.0067	-2.364	22462	22767	432607	Euboea-Islands
Mbuti	Ukraine_EBA_Yamnaya	W. Anatolia N	Koufonisi Cycladic EBA.sg*	-0.0073	-2.346	40802	41406	779084	Euboea-Islands
Mbuti	Russia_North_Caucasus	W. Anatolia N	Koufonisi Cycladic EBA.sg*	-0.0041	-1.831	43795	44153	834479	Euboea-Islands
Mbuti	Iran_GanjDareh_N	W. Anatolia N	Koufonisi Cycladic EBA.sg*	-0.002	-0.896	53239	53454	1023213	Euboea-Islands
Mbuti	Russia_Caucasus_KuraAraxes	W. Anatolia N	Koufonisi Cycladic EBA.sg*	-0.0026	-0.784	18696	18793	356261	Euboea-Islands
Mbuti	EEHG	W. Anatolia N	Koufonisi Cycladic EBA.sg*	-0.002	-0.782	53521	53734	1018639	Euboea-Islands
Mbuti	Russia_Samara_EBA_Yamnaya	W. Anatolia N	Koufonisi Cycladic EBA.sg*	-0.0003	-0.159	56012	56049	1057563	Euboea-Islands
Mbuti	Russia_Kalmykia_EBA_Yamnaya.SG	W. Anatolia N	Koufonisi Cycladic EBA.sg*	0.0024	1.102	55607	55336	1053046	Euboea-Islands
Mbuti	ANE	W. Anatolia N	Koufonisi Cycladic EBA.sg*	0.0056	1.76	41798	41330	796129	Euboea-Islands
Mbuti	CHG	W. Anatolia N	Koufonisi Cycladic EBA.sg*	0.0052	1.989	58251	57653	1098834	Euboea-Islands
Mbuti	Germany_EN_LBK	W. Anatolia N	Manika EBA.sg*	-0.0211	-8.135	53938	56263	1030253	Euboea-Islands
Mbuti	Levant_C	W. Anatolia N	Manika EBA.sg*	-0.0164	-6.241	50734	52424	977756	Euboea-Islands
Mbuti	Israel_MLBA	W. Anatolia N	Manika EBA.sg*	-0.0144	-5.837	49265	50704	951741	Euboea-Islands
Mbuti	Italy_Sardinia_LBA	W. Anatolia N	Manika EBA.sg*	-0.0158	-5.307	49362	50943	942761	Euboea-Islands
Mbuti	Czech_EBA	W. Anatolia N	Manika EBA.sg*	-0.0136	-5.119	50280	51668	966475	Euboea-Islands
Mbuti	Czech_BellBeaker	W. Anatolia N	Manika EBA.sg*	-0.0123	-4.979	53794	55139	1027343	Euboea-Islands
Mbuti	Jordan_LBA	W. Anatolia N	Manika EBA.sg*	-0.0118	-4.811	53418	54692	1026569	Euboea-Islands
Mbuti	Germany_Lech_EBA	W. Anatolia N	Manika EBA.sg*	-0.0123	-4.778	52241	53547	1000312	Euboea-Islands
Mbuti	Italy_Sicily_EBA	W. Anatolia N	Manika EBA.sg*	-0.0138	-4.703	50393	51808	961448	Euboea-Islands
Mbuti	S.Levant_N	W. Anatolia N	Manika EBA.sg*	-0.0149	-4.547	33435	34448	649933	Euboea-Islands
Mbuti	Poland_Globular_Amphora	W. Anatolia N	Manika EBA.sg*	-0.0144	-4.436	36151	37204	693822	Euboea-Islands
Mbuti	Turkey_Arslantepe_LateC	W. Anatolia N	Manika EBA.sg*	-0.0114	-4.429	53484	54713	1024016	Euboea-Islands
Mbuti	BalkanHG	W. Anatolia N	Manika EBA.sg*	-0.0134	-4.427	54289	55760	1040893	Euboea-Islands
Mbuti	Turkey_EBA	W. Anatolia N	Manika EBA.sg*	-0.0138	-4.391	49898	51292	955219	Euboea-Islands
Mbuti	Bulgaria_EBA	W. Anatolia N	Manika EBA.sg*	-0.0122	-4.277	47133	48298	901589	Euboea-Islands
Mbuti	Italy_Sicily_LBA	W. Anatolia N	Manika EBA.sg*	-0.0138	-4.267	47196	48512	900983	Euboea-Islands
Mbuti	Turkey_CamlibelTarlasi_LateC	W. Anatolia N	Manika EBA.sg*	-0.0109	-3.939	51972	53121	995093	Euboea-Islands
Mbuti	Czech_CordedWare	W. Anatolia N	Manika EBA.sg*	-0.0106	-3.886	51353	52457	984881	Euboea-Islands
Mbuti	Iran_C_TepeHissar	W. Anatolia N	Manika EBA.sg*	-0.0093	-3.518	46604	47480	907986	Euboea-Islands
Mbuti	Iran_C_SehGabi	W. Anatolia N	Manika EBA.sg*	-0.0094	-3.294	49001	49931	946607	Euboea-Islands
Mbuti	Germany_BellBeaker	W. Anatolia N	Manika EBA.sg*	-0.0081	-3.207	54284	55165	1032561	Euboea-Islands
Mbuti	Armenia_EBA	W. Anatolia N	Manika EBA.sg*	-0.0094	-3.179	48460	49377	932861	Euboea-Islands
Mbuti	Czech_Bohemia_Unetice_EBA	W. Anatolia N	Manika EBA.sg*	-0.0076	-3.146	54902	55745	1045871	Euboea-Islands
Mbuti	WEHG	W. Anatolia N	Manika EBA.sg*	-0.0085	-2.614	54823	55762	1046382	Euboea-Islands
Mbuti	Russia_Caucasus_KuraAraxes	W. Anatolia N	Manika EBA.sg*	-0.0104	-2.273	17489	17856	341447	Euboea-Islands
Mbuti	Israel_Natufian_published	W. Anatolia N	Manika EBA.sg*	-0.0114	-2.216	9099	9309	178966	Euboea-Islands
Mbuti	Serbia_EBA	W. Anatolia N	Manika EBA.sg*	-0.0041	-1.662	55364	55822	1046389	Euboea-Islands
Mbuti	EEHG	W. Anatolia N	Manika EBA.sg*	-0.0044	-1.24	50283	50726	970149	Euboea-Islands
Mbuti	Ukraine_EBA_Yamnaya	W. Anatolia N	Manika EBA.sg*	-0.0049	-1.228	38559	38941	742815	Euboea-Islands
Mbuti	Russia_Caucasus_Maikop_Novosvobodnaya	W. Anatolia N	Manika EBA.sg*	-0.0039	-1.208	37035	37323	710466	Euboea-Islands
Mbuti	Russia_North_Caucasus	W. Anatolia N	Manika EBA.sg*	-0.0036	-1.176	41322	41617	796527	Euboea-Islands
Mbuti	Iran_GanjDareh_N	W. Anatolia N	Manika EBA.sg*	-0.0032	-1.036	50187	50507	975553	Euboea-Islands
Mbuti	Russia_Samara_EBA_Yamnaya	W. Anatolia N	Manika EBA.sg*	-0.0026	-0.906	52682	52953	1007167	Euboea-Islands
Mbuti	Hungary_Maros_EBA.SG	W. Anatolia N	Manika EBA.sg*	-0.0027	-0.693	21266	21381	413116	Euboea-Islands
Mbuti	Germany_CordedWare	W. Anatolia N	Manika EBA.sg*	-0.001	-0.357	53736	53848	1018193	Euboea-Islands
Mbuti	Russia_Caucasus_LateMaikop	W. Anatolia N	Manika EBA.sg*	-0.0007	-0.166	38681	38733	741992	Euboea-Islands
Mbuti	Russia_Kalmykia_EBA_Yamnaya.SG	W. Anatolia N	Manika EBA.sg*	0	0.012	52262	52258	1003302	Euboea-Islands
Mbuti	ANE	W. Anatolia N	Manika EBA.sg*	0.0011	0.273	39269	39181	758733	Euboea-Islands
Mbuti	CHG	W. Anatolia N	Manika EBA.sg*	0.0064	1.815	54906	54211	1046074	Euboea-Islands
Mbuti	Germany_EN_LBK	W. Anatolia N	Odigitria EMBA*	-0.0036	-1.317	13590	13689	259527	Crete
Mbuti	Hungary_Maros_EBA.SG	W. Anatolia N	Odigitria EMBA*	-0.0063	-1.125	5592	5663	111138	Crete
Mbuti	S.Levant_N	W. Anatolia N	Odigitria EMBA*	-0.002	-0.523	10319	10361	200246	Crete
Mbuti	Italy_Sardinia_LBA	W. Anatolia N	Odigitria EMBA*	-0.0008	-0.256	13325	13346	253987	Crete
Mbuti	WEHG	W. Anatolia N	Odigitria EMBA*	-0.0004	-0.13	13482	13493	259884	Crete
Mbuti	BalkanHG	W. Anatolia N	Odigitria EMBA*	-0.0003	-0.107	13480	13488	259838	Crete
Mbuti	ANE	W. Anatolia N	Odigitria EMBA*	-0.0002	-0.047	9862	9866	194644	Crete
Mbuti	Italy_Sicily_LBA	W. Anatolia N	Odigitria EMBA*	0.0004	0.128	13104	13093	249713	Crete
Mbuti	Bulgaria_EBA	W. Anatolia N	Odigitria EMBA*	0.0007	0.231	13109	13090	250848	Crete
Mbuti	Serbia_EBA	W. Anatolia N	Odigitria EMBA*	0.0007	0.249	13569	13550	259881	Crete
Mbuti	Russia_Caucasus_KuraAraxes	W. Anatolia N	Odigitria EMBA*	0.0025	0.397	5544	5517	107873	Crete
Mbuti	Italy_Sicily_EBA	W. Anatolia N	Odigitria EMBA*	0.0013	0.412	13399	13366	255934	Crete
Mbuti	Israel_Natufian_published	W. Anatolia N	Odigitria EMBA*	0.0046	0.588	2995	2967	58858	Crete
Mbuti	Levant_C	W. Anatolia N	Odigitria EMBA*	0.0017	0.611	13379	13333	257321	Crete
Mbuti	EEHG	W. Anatolia N	Odigitria EMBA*	0.0024	0.672	13112	13048	254828	Crete
Mbuti	Turkey_CamlibelTarlasi_LateC	W. Anatolia N	Odigitria EMBA*	0.002	0.689	13406	13351	257479	Crete
Mbuti	Iran_C_SehGabi	W. Anatolia N	Odigitria EMBA*	0.0032	1.021	13053	12968	253050	Crete
Mbuti	Poland_Globular_Amphora	W. Anatolia N	Odigitria EMBA*	0.0054	1.45	11461	11338	216784	Crete
Mbuti	Germany_CordedWare	W. Anatolia N	Odigitria EMBA*	0.0049	1.591	13503	13372	258477	Crete
Mbuti	Czech_BellBeaker	W. Anatolia N	Odigitria EMBA*	0.0044	1.639	13572	13454	259533	Crete
Mbuti	Czech_Bohemia_Unetice_EBA	W. Anatolia N	Odigitria EMBA*	0.0042	1.671	13538	13424	259885	Crete
Mbuti	Armenia_EBA	W. Anatolia N	Odigitria EMBA*	0.0063	1.887	13092	12928	251800	Crete
Mbuti	Germany_Lech_EBA	W. Anatolia N	Odigitria EMBA*	0.0053	1.923	13513	13370	258571	Crete
Mbuti	Turkey_EBA	W. Anatolia N	Odigitria EMBA*	0.0068	2.035	13444	13261	255503	Crete
Mbuti	Ukraine_EBA_Yamnaya	W. Anatolia N	Odigitria EMBA*	0.0103	2.218	11747	11508	225807	Crete
Mbuti	Czech_EBA	W. Anatolia N	Odigitria EMBA*	0.007	2.39	13406	13219	256317	Crete
Mbuti	Russia_Caucasus_Maikop_Novosvobodnaya	W. Anatolia N	Odigitria EMBA*	0.0092	2.393	11276	11071	215938	Crete
Mbuti	Germany_BellBeaker	W. Anatolia N	Odigitria EMBA*	0.0065	2.412	13611	13435	259676	Crete
Mbuti	Czech_CordedWare	W. Anatolia N	Odigitria EMBA*	0.0073	2.483	13446	13253	257584	Crete
Mbuti	Turkey_Arslantepe_LateC	W. Anatolia N	Odigitria EMBA*	0.0067	2.535	13544	13364	259500	Crete
Mbuti	Russia_Caucasus_LateMaikop	W. Anatolia N	Odigitria EMBA*	0.0117	2.646	11785	11511	225726	Crete
Mbuti	Jordan_LBA	W. Anatolia N	Odigitria EMBA*	0.0074	2.832	13524	13324	259544	Crete
Mbuti	Israel_MLBA	W. Anatolia N	Odigitria EMBA*	0.0076	2.834	13300	13100	255357	Crete
Mbuti	CHG	W. Anatolia N	Odigitria EMBA*	0.0109	2.845	13431	13142	259829	Crete
Mbuti	Russia_Kalmykia_EBA_Yamnaya.SG	W. Anatolia N	Odigitria EMBA*	0.0112	3.346	13235	12943	255755	Crete
Mbuti	Russia_Samara_EBA_Yamnaya	W. Anatolia N	Odigitria EMBA*	0.0107	3.464	13460	13176	258152	Crete
Mbuti	Iran_C_TepeHissar	W. Anatolia N	Odigitria EMBA*	0.0117	3.826	12985	12686	251063	Crete
Mbuti	Russia_North_Caucasus	W. Anatolia N	Odigitria EMBA*	0.0146	4.25	12276	11924	235078	Crete
Mbuti	Iran_GanjDareh_N	W. Anatolia N	Odigitria EMBA*	0.0136	4.286	13224	12870	256815	Crete
Mbuti	Germany_EN_LBK	W. Anatolia N	Hg.Charalambos EMBA	-0.0121	-11.003	57464	58869	1084417	Crete
Mbuti	BalkanHG	W. Anatolia N	Hg.Charalambos EMBA	-0.009	-8.103	57451	58498	1094117	Crete
Mbuti	Levant_C	W. Anatolia N	Hg.Charalambos EMBA	-0.0087	-7.92	54175	55126	1032286	Crete
Mbuti	Israel_Natufian_published	W. Anatolia N	Hg.Charalambos EMBA	-0.0149	-7.491	9488	9775	186419	Crete
Mbuti	S.Levant_N	W. Anatolia N	Hg.Charalambos EMBA	-0.0096	-7.466	35474	36163	683695	Crete
Mbuti	Italy_Sardinia_LBA	W. Anatolia N	Hg.Charalambos EMBA	-0.0087	-7.438	52766	53689	996250	Crete
Mbuti	Poland_Globular_Amphora	W. Anatolia N	Hg.Charalambos EMBA	-0.009	-7.327	38703	39406	734585	Crete
Mbuti	Bulgaria_EBA	W. Anatolia N	Hg.Charalambos EMBA	-0.0082	-7.038	50247	51081	953160	Crete
Mbuti	Italy_Sicily_EBA	W. Anatolia N	Hg.Charalambos EMBA	-0.0073	-6.432	53747	54532	1015544	Crete
Mbuti	WEHG	W. Anatolia N	Hg.Charalambos EMBA	-0.0067	-5.6	57740	58518	1098271	Crete
Mbuti	Serbia_EBA	W. Anatolia N	Hg.Charalambos EMBA	-0.0048	-4.81	58129	58691	1098256	Crete
Mbuti	Italy_Sicily_LBA	W. Anatolia N	Hg.Charalambos EMBA	-0.0054	-4.276	50504	51050	951643	Crete
Mbuti	Czech_BellBeaker	W. Anatolia N	Hg.Charalambos EMBA	-0.0042	-4.201	57301	57787	1081923	Crete
Mbuti	Hungary_Maros_EBA.SG	W. Anatolia N	Hg.Charalambos EMBA	-0.0058	-3.641	22321	22581	433845	Crete
Mbuti	Turkey_EBA	W. Anatolia N	Hg.Charalambos EMBA	-0.0045	-3.456	53455	53940	1008945	Crete
Mbuti	Turkey_CamlibelTarlasi_LateC	W. Anatolia N	Hg.Charalambos EMBA	-0.0037	-3.351	55357	55769	1049331	Crete
Mbuti	Israel_MLBA	W. Anatolia N	Hg.Charalambos EMBA	-0.0033	-3.265	52792	53139	1004464	Crete
Mbuti	Germany_BellBeaker	W. Anatolia N	Hg.Charalambos EMBA	-0.0032	-3.068	57567	57937	1086765	Crete
Mbuti	Jordan_LBA	W. Anatolia N	Hg.Charalambos EMBA	-0.0031	-2.943	56974	57324	1080984	Crete
Mbuti	Czech_EBA	W. Anatolia N	Hg.Charalambos EMBA	-0.0029	-2.689	53914	54230	1020467	Crete
Mbuti	Turkey_Arslantepe_LateC	W. Anatolia N	Hg.Charalambos EMBA	-0.0026	-2.489	57089	57384	1079107	Crete
Mbuti	Germany_Lech_EBA	W. Anatolia N	Hg.Charalambos EMBA	-0.0024	-2.351	55823	56096	1054893	Crete
Mbuti	Czech_Bohemia_Unetice_EBA	W. Anatolia N	Hg.Charalambos EMBA	-0.0022	-2.302	58084	58339	1098043	Crete
Mbuti	Czech_CordedWare	W. Anatolia N	Hg.Charalambos EMBA	-0.0022	-1.91	54882	55120	1039655	Crete
Mbuti	EEHG	W. Anatolia N	Hg.Charalambos EMBA	-0.0011	-0.787	53357	53472	1023519	Crete
Mbuti	Germany_CordedWare	W. Anatolia N	Hg.Charalambos EMBA	-0.0001	-0.067	56758	56767	1071693	Crete
Mbuti	Russia_Caucasus_LateMaikop	W. Anatolia N	Hg.Charalambos EMBA	0.0003	0.177	41110	41088	784283	Crete
Mbuti	Armenia_EBA	W. Anatolia N	Hg.Charalambos EMBA	0.0005	0.39	51889	51837	985084	Crete
Mbuti	Ukraine_EBA_Yamnaya	W. Anatolia N	Hg.Charalambos EMBA	0.0007	0.479	41200	41139	785737	Crete
Mbuti	Iran_C_SehGabi	W. Anatolia N	Hg.Charalambos EMBA	0.0011	0.935	52505	52389	999080	Crete
Mbuti	Russia_Caucasus_KuraAraxes	W. Anatolia N	Hg.Charalambos EMBA	0.0018	1.051	18771	18702	358926	Crete
Mbuti	Russia_Caucasus_Maikop_Novosvobodnaya	W. Anatolia N	Hg.Charalambos EMBA	0.0014	1.159	39465	39353	749653	Crete
Mbuti	ANE	W. Anatolia N	Hg.Charalambos EMBA	0.0031	1.792	41374	41118	796873	Crete
Mbuti	Russia_Samara_EBA_Yamnaya	W. Anatolia N	Hg.Charalambos EMBA	0.0021	1.812	55895	55664	1061377	Crete
Mbuti	Russia_Kalmykia_EBA_Yamnaya.SG	W. Anatolia N	Hg.Charalambos EMBA	0.003	2.49	55219	54886	1054708	Crete
Mbuti	Russia_North_Caucasus	W. Anatolia N	Hg.Charalambos EMBA	0.0037	3.146	44219	43894	841406	Crete
Mbuti	Iran_C_TepeHissar	W. Anatolia N	Hg.Charalambos EMBA	0.0039	3.703	50164	49775	959052	Crete
Mbuti	CHG	W. Anatolia N	Hg.Charalambos EMBA	0.0064	4.618	57753	57019	1097847	Crete
Mbuti	Iran_GanjDareh_N	W. Anatolia N	Hg.Charalambos EMBA	0.0058	4.891	53601	52978	1029190	Crete
Mbuti	Germany_EN_LBK	W. Anatolia N	Koukounaries LBA	-0.0201	-11.614	55037	57296	1042949	Euboea-Islands
Mbuti	Levant_C	W. Anatolia N	Koukounaries LBA	-0.0152	-8.651	52399	54019	1001073	Euboea-Islands
Mbuti	S.Levant_N	W. Anatolia N	Koukounaries LBA	-0.017	-8.009	34824	36031	672925	Euboea-Islands
Mbuti	Italy_Sicily_EBA	W. Anatolia N	Koukounaries LBA	-0.0146	-7.815	52054	53598	986690	Euboea-Islands
Mbuti	Bulgaria_EBA	W. Anatolia N	Koukounaries LBA	-0.0143	-7.232	49069	50496	931822	Euboea-Islands
Mbuti	Italy_Sicily_LBA	W. Anatolia N	Koukounaries LBA	-0.0141	-7.139	49121	50521	929801	Euboea-Islands
Mbuti	Poland_Globular_Amphora	W. Anatolia N	Koukounaries LBA	-0.0145	-6.922	38225	39350	725818	Euboea-Islands
Mbuti	Italy_Sardinia_LBA	W. Anatolia N	Koukounaries LBA	-0.0137	-6.814	51368	52795	969938	Euboea-Islands
Mbuti	Israel_Natufian_published	W. Anatolia N	Koukounaries LBA	-0.0217	-6.026	9338	9752	183939	Euboea-Islands
Mbuti	Israel_MLBA	W. Anatolia N	Koukounaries LBA	-0.0099	-6.008	51227	52251	976906	Euboea-Islands
Mbuti	Turkey_Arslantepe_LateC	W. Anatolia N	Koukounaries LBA	-0.0095	-5.672	54785	55834	1039268	Euboea-Islands
Mbuti	Turkey_EBA	W. Anatolia N	Koukounaries LBA	-0.011	-5.275	51805	52959	980928	Euboea-Islands
Mbuti	Jordan_LBA	W. Anatolia N	Koukounaries LBA	-0.0082	-5.071	54750	55652	1040573	Euboea-Islands
Mbuti	Turkey_CamlibelTarlasi_LateC	W. Anatolia N	Koukounaries LBA	-0.0089	-5.046	53447	54412	1014207	Euboea-Islands
Mbuti	Serbia_EBA	W. Anatolia N	Koukounaries LBA	-0.0063	-3.714	55915	56620	1053096	Euboea-Islands
Mbuti	Germany_Lech_EBA	W. Anatolia N	Koukounaries LBA	-0.0061	-3.553	54052	54716	1019760	Euboea-Islands
Mbuti	Czech_BellBeaker	W. Anatolia N	Koukounaries LBA	-0.0051	-3.12	55357	55923	1041117	Euboea-Islands
Mbuti	Germany_BellBeaker	W. Anatolia N	Koukounaries LBA	-0.0043	-2.612	55538	56013	1044895	Euboea-Islands
Mbuti	Czech_EBA	W. Anatolia N	Koukounaries LBA	-0.0041	-2.391	52529	52958	990509	Euboea-Islands
Mbuti	BalkanHG	W. Anatolia N	Koukounaries LBA	-0.0044	-2.195	55714	56209	1050224	Euboea-Islands
Mbuti	Iran_C_SehGabi	W. Anatolia N	Koukounaries LBA	-0.0033	-1.832	51023	51356	970834	Euboea-Islands
Mbuti	Hungary_Maros_EBA.SG	W. Anatolia N	Koukounaries LBA	-0.0043	-1.64	21778	21968	419695	Euboea-Islands
Mbuti	Russia_Caucasus_Maikop_Novosvobodnaya	W. Anatolia N	Koukounaries LBA	-0.0024	-1.186	38912	39102	738251	Euboea-Islands
Mbuti	Czech_Bohemia_Unetice_EBA	W. Anatolia N	Koukounaries LBA	-0.0018	-1.136	55994	56196	1052936	Euboea-Islands
Mbuti	WEHG	W. Anatolia N	Koukounaries LBA	-0.0021	-0.965	55956	56188	1053111	Euboea-Islands
Mbuti	Armenia_EBA	W. Anatolia N	Koukounaries LBA	-0.0013	-0.682	50667	50800	958930	Euboea-Islands
Mbuti	Russia_Caucasus_LateMaikop	W. Anatolia N	Koukounaries LBA	-0.0013	-0.52	40690	40799	773175	Euboea-Islands
Mbuti	Czech_CordedWare	W. Anatolia N	Koukounaries LBA	-0.0001	-0.034	53589	53595	1007502	Euboea-Islands
Mbuti	Iran_C_TepeHissar	W. Anatolia N	Koukounaries LBA	0.0014	0.832	49103	48965	936413	Euboea-Islands
Mbuti	Russia_Caucasus_KuraAraxes	W. Anatolia N	Koukounaries LBA	0.0026	0.875	18627	18530	353702	Euboea-Islands
Mbuti	Germany_CordedWare	W. Anatolia N	Koukounaries LBA	0.0031	1.684	55169	54825	1032250	Euboea-Islands
Mbuti	Iran_GanjDareh_N	W. Anatolia N	Koukounaries LBA	0.0043	2.214	52124	51682	998249	Euboea-Islands
Mbuti	ANE	W. Anatolia N	Koukounaries LBA	0.0073	2.612	40246	39665	767351	Euboea-Islands
Mbuti	Russia_North_Caucasus	W. Anatolia N	Koukounaries LBA	0.0056	2.774	43822	43335	827170	Euboea-Islands
Mbuti	EEHG	W. Anatolia N	Koukounaries LBA	0.0068	2.85	52482	51772	991492	Euboea-Islands
Mbuti	Ukraine_EBA_Yamnaya	W. Anatolia N	Koukounaries LBA	0.008	3.091	41142	40488	774420	Euboea-Islands
Mbuti	Russia_Kalmykia_EBA_Yamnaya.SG	W. Anatolia N	Koukounaries LBA	0.0098	4.909	53900	52856	1015492	Euboea-Islands
Mbuti	CHG	W. Anatolia N	Koukounaries LBA	0.0109	4.916	55916	54707	1052726	Euboea-Islands
Mbuti	Russia_Samara_EBA_Yamnaya	W. Anatolia N	Koukounaries LBA	0.0106	5.605	54775	53622	1024263	Euboea-Islands
Mbuti	Germany_EN_LBK	W. Anatolia N	Krousonas LBA	-0.0186	-7.532	25186	26142	482881	Crete
Mbuti	Levant_C	W. Anatolia N	Krousonas LBA	-0.0175	-7.04	24600	25476	476829	Crete
Mbuti	S.Levant_N	W. Anatolia N	Krousonas LBA	-0.0169	-5.007	18805	19451	367379	Crete
Mbuti	Turkey_CamlibelTarlasi_LateC	W. Anatolia N	Krousonas LBA	-0.0122	-4.628	24824	25439	478285	Crete
Mbuti	Italy_Sardinia_LBA	W. Anatolia N	Krousonas LBA	-0.0129	-4.498	24659	25303	470544	Crete
Mbuti	Italy_Sicily_EBA	W. Anatolia N	Krousonas LBA	-0.012	-4.301	24810	25412	473871	Crete
Mbuti	Poland_Globular_Amphora	W. Anatolia N	Krousonas LBA	-0.0124	-3.808	20653	21172	395861	Crete
Mbuti	Turkey_Arslantepe_LateC	W. Anatolia N	Krousonas LBA	-0.0085	-3.584	25144	25576	482717	Crete
Mbuti	Bulgaria_EBA	W. Anatolia N	Krousonas LBA	-0.0094	-3.238	24202	24660	462153	Crete
Mbuti	Israel_Natufian_published	W. Anatolia N	Krousonas LBA	-0.0173	-2.97	5412	5603	107002	Crete
Mbuti	Turkey_EBA	W. Anatolia N	Krousonas LBA	-0.0084	-2.68	24716	25135	472953	Crete
Mbuti	Jordan_LBA	W. Anatolia N	Krousonas LBA	-0.0061	-2.576	25102	25410	482878	Crete
Mbuti	Italy_Sicily_LBA	W. Anatolia N	Krousonas LBA	-0.007	-2.328	24253	24596	461755	Crete
Mbuti	Israel_MLBA	W. Anatolia N	Krousonas LBA	-0.0049	-2.059	24605	24846	472745	Crete
Mbuti	Serbia_EBA	W. Anatolia N	Krousonas LBA	-0.0034	-1.414	25498	25672	483893	Crete
Mbuti	Armenia_EBA	W. Anatolia N	Krousonas LBA	-0.0021	-0.73	24420	24524	467285	Crete
Mbuti	Russia_Caucasus_LateMaikop	W. Anatolia N	Krousonas LBA	-0.0011	-0.295	21620	21669	415053	Crete
Mbuti	Russia_Caucasus_Maikop_Novosvobodnaya	W. Anatolia N	Krousonas LBA	-0.0006	-0.188	20684	20709	396111	Crete
Mbuti	Iran_C_SehGabi	W. Anatolia N	Krousonas LBA	0	0.011	24486	24485	469804	Crete
Mbuti	Hungary_Maros_EBA.SG	W. Anatolia N	Krousonas LBA	0.0014	0.307	10532	10503	203566	Crete
Mbuti	Germany_Lech_EBA	W. Anatolia N	Krousonas LBA	0.0022	0.905	25360	25249	480005	Crete
Mbuti	Germany_BellBeaker	W. Anatolia N	Krousonas LBA	0.0024	1.012	25540	25420	483163	Crete
Mbuti	Czech_BellBeaker	W. Anatolia N	Krousonas LBA	0.0031	1.323	25545	25389	482764	Crete
Mbuti	WEHG	W. Anatolia N	Krousonas LBA	0.005	1.643	25596	25340	483902	Crete
Mbuti	Russia_Caucasus_KuraAraxes	W. Anatolia N	Krousonas LBA	0.0088	1.768	10274	10094	196223	Crete
Mbuti	Czech_Bohemia_Unetice_EBA	W. Anatolia N	Krousonas LBA	0.0043	1.867	25582	25360	483897	Crete
Mbuti	Iran_C_TepeHissar	W. Anatolia N	Krousonas LBA	0.0053	2.053	24064	23811	463321	Crete
Mbuti	BalkanHG	W. Anatolia N	Krousonas LBA	0.0061	2.1	25646	25336	483732	Crete
Mbuti	Czech_CordedWare	W. Anatolia N	Krousonas LBA	0.0073	2.81	25327	24958	478097	Crete
Mbuti	Czech_EBA	W. Anatolia N	Krousonas LBA	0.0073	2.813	25173	24810	474562	Crete
Mbuti	Germany_CordedWare	W. Anatolia N	Krousonas LBA	0.008	2.913	25529	25123	480805	Crete
Mbuti	CHG	W. Anatolia N	Krousonas LBA	0.0109	3.223	25361	24816	483778	Crete
Mbuti	Iran_GanjDareh_N	W. Anatolia N	Krousonas LBA	0.0099	3.55	24760	24276	476795	Crete
Mbuti	Ukraine_EBA_Yamnaya	W. Anatolia N	Krousonas LBA	0.0169	4.116	21968	21236	413916	Crete
Mbuti	ANE	W. Anatolia N	Krousonas LBA	0.0175	4.141	18943	18291	360788	Crete
Mbuti	EEHG	W. Anatolia N	Krousonas LBA	0.0176	5.255	25094	24225	472984	Crete
Mbuti	Russia_North_Caucasus	W. Anatolia N	Krousonas LBA	0.0179	6.131	22917	22110	432183	Crete
Mbuti	Russia_Kalmykia_EBA_Yamnaya.SG	W. Anatolia N	Krousonas LBA	0.0185	6.33	25124	24212	474364	Crete
Mbuti	Russia_Samara_EBA_Yamnaya	W. Anatolia N	Krousonas LBA	0.0189	6.86	25593	24644	480037	Crete
Mbuti	Germany_EN_LBK	W. Anatolia N	Lazarides EBA	-0.0056	-1.84	21296	21537	403504	Euboea-Islands
Mbuti	BalkanHG	W. Anatolia N	Lazarides EBA	-0.0058	-1.737	21081	21326	404388	Euboea-Islands
Mbuti	S.Levant_N	W. Anatolia N	Lazarides EBA	-0.0056	-1.365	15887	16066	306700	Euboea-Islands
Mbuti	Hungary_Maros_EBA.SG	W. Anatolia N	Lazarides EBA	-0.0044	-0.805	8949	9028	174050	Euboea-Islands
Mbuti	WEHG	W. Anatolia N	Lazarides EBA	-0.0027	-0.776	21160	21276	404652	Euboea-Islands
Mbuti	Poland_Globular_Amphora	W. Anatolia N	Lazarides EBA	-0.0027	-0.726	17288	17381	327355	Euboea-Islands
Mbuti	Turkey_Arslantepe_LateC	W. Anatolia N	Lazarides EBA	-0.0019	-0.677	21117	21199	403297	Euboea-Islands
Mbuti	Turkey_EBA	W. Anatolia N	Lazarides EBA	-0.0023	-0.6	20729	20822	393652	Euboea-Islands
Mbuti	Turkey_CamlibelTarlasi_LateC	W. Anatolia N	Lazarides EBA	-0.0018	-0.572	20888	20964	398990	Euboea-Islands
Mbuti	Armenia_EBA	W. Anatolia N	Lazarides EBA	-0.0015	-0.425	20235	20296	387447	Euboea-Islands
Mbuti	Italy_Sicily_LBA	W. Anatolia N	Lazarides EBA	-0.0015	-0.421	20239	20298	383111	Euboea-Islands
Mbuti	Jordan_LBA	W. Anatolia N	Lazarides EBA	-0.0012	-0.421	21052	21102	403385	Euboea-Islands
Mbuti	Czech_BellBeaker	W. Anatolia N	Lazarides EBA	-0.001	-0.374	21188	21233	403322	Euboea-Islands
Mbuti	Germany_BellBeaker	W. Anatolia N	Lazarides EBA	-0.0007	-0.25	21211	21241	403758	Euboea-Islands
Mbuti	Bulgaria_EBA	W. Anatolia N	Lazarides EBA	-0.0008	-0.248	20252	20285	384250	Euboea-Islands
Mbuti	Italy_Sicily_EBA	W. Anatolia N	Lazarides EBA	-0.0007	-0.199	20847	20874	394657	Euboea-Islands
Mbuti	Russia_Caucasus_LateMaikop	W. Anatolia N	Lazarides EBA	-0.0006	-0.132	17849	17870	343192	Euboea-Islands
Mbuti	ANE	W. Anatolia N	Lazarides EBA	-0.0004	-0.092	15496	15509	302225	Euboea-Islands
Mbuti	Iran_GanjDareh_N	W. Anatolia N	Lazarides EBA	-0.0003	-0.081	20356	20368	397159	Euboea-Islands
Mbuti	Serbia_EBA	W. Anatolia N	Lazarides EBA	-0.0002	-0.064	21299	21306	404650	Euboea-Islands
Mbuti	Germany_CordedWare	W. Anatolia N	Lazarides EBA	0	0.003	21013	21013	401041	Euboea-Islands
Mbuti	Levant_C	W. Anatolia N	Lazarides EBA	0.0002	0.074	20891	20882	397365	Euboea-Islands
Mbuti	Czech_EBA	W. Anatolia N	Lazarides EBA	0.0003	0.101	20716	20703	395398	Euboea-Islands
Mbuti	Germany_Lech_EBA	W. Anatolia N	Lazarides EBA	0.0003	0.105	21028	21014	400446	Euboea-Islands
Mbuti	Russia_Kalmykia_EBA_Yamnaya.SG	W. Anatolia N	Lazarides EBA	0.0008	0.219	20551	20518	397117	Euboea-Islands
Mbuti	Czech_Bohemia_Unetice_EBA	W. Anatolia N	Lazarides EBA	0.0006	0.219	21216	21190	404644	Euboea-Islands
Mbuti	Israel_MLBA	W. Anatolia N	Lazarides EBA	0.0008	0.288	20578	20543	393722	Euboea-Islands
Mbuti	Italy_Sardinia_LBA	W. Anatolia N	Lazarides EBA	0.0013	0.372	20716	20662	390694	Euboea-Islands
Mbuti	Czech_CordedWare	W. Anatolia N	Lazarides EBA	0.0013	0.425	20879	20824	398372	Euboea-Islands
Mbuti	Iran_C_SehGabi	W. Anatolia N	Lazarides EBA	0.002	0.569	20317	20237	389949	Euboea-Islands
Mbuti	Russia_Caucasus_KuraAraxes	W. Anatolia N	Lazarides EBA	0.0038	0.688	8570	8504	165167	Euboea-Islands
Mbuti	Ukraine_EBA_Yamnaya	W. Anatolia N	Lazarides EBA	0.0034	0.707	17856	17734	341983	Euboea-Islands
Mbuti	Russia_Samara_EBA_Yamnaya	W. Anatolia N	Lazarides EBA	0.0026	0.776	20872	20763	400112	Euboea-Islands
Mbuti	Russia_Caucasus_Maikop_Novosvobodnaya	W. Anatolia N	Lazarides EBA	0.0033	0.873	17156	17042	327129	Euboea-Islands
Mbuti	Israel_Natufian_published	W. Anatolia N	Lazarides EBA	0.0057	0.873	4639	4586	90402	Euboea-Islands
Mbuti	EEHG	W. Anatolia N	Lazarides EBA	0.004	1.039	20447	20285	393188	Euboea-Islands
Mbuti	Iran_C_TepeHissar	W. Anatolia N	Lazarides EBA	0.0041	1.293	19963	19800	385471	Euboea-Islands
Mbuti	CHG	W. Anatolia N	Lazarides EBA	0.0055	1.364	20987	20759	404550	Euboea-Islands
Mbuti	Russia_North_Caucasus	W. Anatolia N	Lazarides EBA	0.0061	1.723	18779	18551	359188	Euboea-Islands
Mbuti	Germany_EN_LBK	W. Anatolia N	Lazarides LBA	-0.0241	-12.626	52267	54847	992704	Euboea-Islands
Mbuti	Italy_Sardinia_LBA	W. Anatolia N	Lazarides LBA	-0.0205	-9.246	49195	51253	932592	Euboea-Islands
Mbuti	Levant_C	W. Anatolia N	Lazarides LBA	-0.018	-9.041	50284	52132	960310	Euboea-Islands
Mbuti	Italy_Sicily_EBA	W. Anatolia N	Lazarides LBA	-0.018	-8.666	49976	51805	947899	Euboea-Islands
Mbuti	S.Levant_N	W. Anatolia N	Lazarides LBA	-0.0207	-8.628	34072	35515	657481	Euboea-Islands
Mbuti	Bulgaria_EBA	W. Anatolia N	Lazarides LBA	-0.0171	-7.908	47474	49127	901402	Euboea-Islands
Mbuti	Poland_Globular_Amphora	W. Anatolia N	Lazarides LBA	-0.018	-7.55	37505	38879	711133	Euboea-Islands
Mbuti	Italy_Sicily_LBA	W. Anatolia N	Lazarides LBA	-0.0158	-6.879	47520	49042	897918	Euboea-Islands
Mbuti	Jordan_LBA	W. Anatolia N	Lazarides LBA	-0.0118	-6.552	52082	53330	990922	Euboea-Islands
Mbuti	Turkey_Arslantepe_LateC	W. Anatolia N	Lazarides LBA	-0.0117	-6.268	52228	53461	990235	Euboea-Islands
Mbuti	Israel_Natufian_published	W. Anatolia N	Lazarides LBA	-0.0247	-6.226	9152	9615	180129	Euboea-Islands
Mbuti	Turkey_CamlibelTarlasi_LateC	W. Anatolia N	Lazarides LBA	-0.0119	-5.796	51115	52342	969837	Euboea-Islands
Mbuti	Israel_MLBA	W. Anatolia N	Lazarides LBA	-0.0106	-5.632	49403	50465	940020	Euboea-Islands
Mbuti	Turkey_EBA	W. Anatolia N	Lazarides LBA	-0.0133	-5.356	49861	51209	942928	Euboea-Islands
Mbuti	Czech_BellBeaker	W. Anatolia N	Lazarides LBA	-0.0095	-5.272	52565	53577	991474	Euboea-Islands
Mbuti	Germany_BellBeaker	W. Anatolia N	Lazarides LBA	-0.0093	-5.189	52675	53663	994158	Euboea-Islands
Mbuti	Serbia_EBA	W. Anatolia N	Lazarides LBA	-0.0092	-4.955	53029	54015	999741	Euboea-Islands
Mbuti	Germany_Lech_EBA	W. Anatolia N	Lazarides LBA	-0.0094	-4.942	51602	52580	974779	Euboea-Islands
Mbuti	BalkanHG	W. Anatolia N	Lazarides LBA	-0.0098	-4.513	52739	53778	997876	Euboea-Islands
Mbuti	Czech_EBA	W. Anatolia N	Lazarides LBA	-0.0088	-4.475	50318	51206	951246	Euboea-Islands
Mbuti	Hungary_Maros_EBA.SG	W. Anatolia N	Lazarides LBA	-0.0119	-4.018	20815	21316	403673	Euboea-Islands
Mbuti	Czech_Bohemia_Unetice_EBA	W. Anatolia N	Lazarides LBA	-0.0056	-3.195	53061	53659	999670	Euboea-Islands
Mbuti	WEHG	W. Anatolia N	Lazarides LBA	-0.0071	-3.146	52927	53685	999753	Euboea-Islands
Mbuti	Russia_Caucasus_LateMaikop	W. Anatolia N	Lazarides LBA	-0.0084	-3.014	39602	40273	756090	Euboea-Islands
Mbuti	Russia_Caucasus_Maikop_Novosvobodnaya	W. Anatolia N	Lazarides LBA	-0.0062	-2.689	38010	38486	719933	Euboea-Islands
Mbuti	Iran_C_SehGabi	W. Anatolia N	Lazarides LBA	-0.0057	-2.594	48974	49534	931613	Euboea-Islands
Mbuti	Armenia_EBA	W. Anatolia N	Lazarides LBA	-0.0047	-2.153	48690	49150	921698	Euboea-Islands
Mbuti	Czech_CordedWare	W. Anatolia N	Lazarides LBA	-0.0039	-2.052	51260	51665	964988	Euboea-Islands
Mbuti	Germany_CordedWare	W. Anatolia N	Lazarides LBA	-0.0024	-1.072	52353	52605	983214	Euboea-Islands
Mbuti	Iran_C_TepeHissar	W. Anatolia N	Lazarides LBA	-0.0011	-0.54	47514	47617	905431	Euboea-Islands
Mbuti	Russia_Caucasus_KuraAraxes	W. Anatolia N	Lazarides LBA	-0.0013	-0.393	18197	18245	346212	Euboea-Islands
Mbuti	Ukraine_EBA_Yamnaya	W. Anatolia N	Lazarides LBA	0.003	1.014	40176	39934	756338	Euboea-Islands
Mbuti	ANE	W. Anatolia N	Lazarides LBA	0.0037	1.262	38348	38066	732239	Euboea-Islands
Mbuti	Iran_GanjDareh_N	W. Anatolia N	Lazarides LBA	0.003	1.349	50090	49794	957188	Euboea-Islands
Mbuti	EEHG	W. Anatolia N	Lazarides LBA	0.0039	1.563	50260	49874	949420	Euboea-Islands
Mbuti	Russia_North_Caucasus	W. Anatolia N	Lazarides LBA	0.0034	1.567	42736	42450	806054	Euboea-Islands
Mbuti	CHG	W. Anatolia N	Lazarides LBA	0.006	2.208	52915	52289	999422	Euboea-Islands
Mbuti	Russia_Samara_EBA_Yamnaya	W. Anatolia N	Lazarides LBA	0.0057	2.781	52126	51535	977271	Euboea-Islands
Mbuti	Russia_Kalmykia_EBA_Yamnaya.SG	W. Anatolia N	Lazarides LBA	0.0063	3.013	51323	50678	968661	Euboea-Islands
Mbuti	Germany_EN_LBK	W. Anatolia N	Mygdalia LBA	-0.0197	-9.925	53241	55376	1007736	Mainland
Mbuti	Levant_C	W. Anatolia N	Mygdalia LBA	-0.0169	-8.352	50996	52744	975419	Mainland
Mbuti	S.Levant_N	W. Anatolia N	Mygdalia LBA	-0.0199	-7.979	34368	35765	665213	Mainland
Mbuti	Italy_Sardinia_LBA	W. Anatolia N	Mygdalia LBA	-0.0136	-6.269	50238	51627	947309	Mainland
Mbuti	Israel_MLBA	W. Anatolia N	Mygdalia LBA	-0.0113	-5.94	50037	51183	954776	Mainland
Mbuti	Israel_Natufian_published	W. Anatolia N	Mygdalia LBA	-0.0231	-5.736	9234	9672	181992	Mainland
Mbuti	Jordan_LBA	W. Anatolia N	Mygdalia LBA	-0.0106	-5.542	52811	53941	1006179	Mainland
Mbuti	Poland_Globular_Amphora	W. Anatolia N	Mygdalia LBA	-0.0135	-5.395	38035	39075	719469	Mainland
Mbuti	Italy_Sicily_LBA	W. Anatolia N	Mygdalia LBA	-0.012	-5.306	48302	49471	911205	Mainland
Mbuti	Italy_Sicily_EBA	W. Anatolia N	Mygdalia LBA	-0.0108	-5.152	51056	52169	962618	Mainland
Mbuti	Turkey_CamlibelTarlasi_LateC	W. Anatolia N	Mygdalia LBA	-0.0105	-5.112	51857	52956	984820	Mainland
Mbuti	Turkey_Arslantepe_LateC	W. Anatolia N	Mygdalia LBA	-0.0095	-4.907	53032	54047	1005373	Mainland
Mbuti	Bulgaria_EBA	W. Anatolia N	Mygdalia LBA	-0.0097	-4.141	48539	49488	915334	Mainland
Mbuti	Turkey_EBA	W. Anatolia N	Mygdalia LBA	-0.0099	-4.002	50703	51716	957908	Mainland
Mbuti	Iran_C_SehGabi	W. Anatolia N	Mygdalia LBA	-0.005	-2.269	49635	50137	945652	Mainland
Mbuti	Hungary_Maros_EBA.SG	W. Anatolia N	Mygdalia LBA	-0.0046	-1.491	21241	21437	409136	Mainland
Mbuti	Russia_Caucasus_Maikop_Novosvobodnaya	W. Anatolia N	Mygdalia LBA	-0.0027	-1.096	38484	38690	729021	Mainland
Mbuti	Serbia_EBA	W. Anatolia N	Mygdalia LBA	-0.0014	-0.742	54183	54334	1014352	Mainland
Mbuti	Czech_BellBeaker	W. Anatolia N	Mygdalia LBA	-0.0003	-0.176	53833	53869	1006648	Mainland
Mbuti	Armenia_EBA	W. Anatolia N	Mygdalia LBA	-0.0004	-0.175	49576	49616	935419	Mainland
Mbuti	Germany_Lech_EBA	W. Anatolia N	Mygdalia LBA	-0.0002	-0.114	52876	52899	990260	Mainland
Mbuti	Russia_Caucasus_LateMaikop	W. Anatolia N	Mygdalia LBA	0.0007	0.233	40439	40384	764952	Mainland
Mbuti	Germany_BellBeaker	W. Anatolia N	Mygdalia LBA	0.0015	0.799	54040	53876	1009239	Mainland
Mbuti	Russia_Caucasus_KuraAraxes	W. Anatolia N	Mygdalia LBA	0.0038	1.101	18472	18332	350009	Mainland
Mbuti	Iran_GanjDareh_N	W. Anatolia N	Mygdalia LBA	0.0031	1.323	50794	50483	971962	Mainland
Mbuti	Czech_EBA	W. Anatolia N	Mygdalia LBA	0.0028	1.361	51733	51442	966325	Mainland
Mbuti	BalkanHG	W. Anatolia N	Mygdalia LBA	0.0038	1.606	54270	53862	1012709	Mainland
Mbuti	Iran_C_TepeHissar	W. Anatolia N	Mygdalia LBA	0.0036	1.764	48378	48034	919076	Mainland
Mbuti	WEHG	W. Anatolia N	Mygdalia LBA	0.0055	2.174	54403	53810	1014370	Mainland
Mbuti	Czech_CordedWare	W. Anatolia N	Mygdalia LBA	0.0052	2.41	52545	52005	980401	Mainland
Mbuti	Czech_Bohemia_Unetice_EBA	W. Anatolia N	Mygdalia LBA	0.0046	2.527	54347	53849	1014306	Mainland
Mbuti	CHG	W. Anatolia N	Mygdalia LBA	0.0086	3.327	53739	52819	1014007	Mainland
Mbuti	ANE	W. Anatolia N	Mygdalia LBA	0.0123	3.969	39236	38284	743378	Mainland
Mbuti	Germany_CordedWare	W. Anatolia N	Mygdalia LBA	0.0101	4.563	53781	52704	997638	Mainland
Mbuti	Ukraine_EBA_Yamnaya	W. Anatolia N	Mygdalia LBA	0.0148	4.848	41154	39950	765822	Mainland
Mbuti	Russia_North_Caucasus	W. Anatolia N	Mygdalia LBA	0.0139	5.825	43784	42584	816530	Mainland
Mbuti	EEHG	W. Anatolia N	Mygdalia LBA	0.0159	6.188	51594	49984	963188	Mainland
Mbuti	Russia_Kalmykia_EBA_Yamnaya.SG	W. Anatolia N	Mygdalia LBA	0.0159	6.882	52610	50962	983400	Mainland
Mbuti	Russia_Samara_EBA_Yamnaya	W. Anatolia N	Mygdalia LBA	0.0159	7.088	53435	51760	991769	Mainland
Mbuti	Germany_EN_LBK	W. Anatolia N	Nea Styra EBA	-0.012	-6.097	41217	42220	784595	Euboea-Islands
Mbuti	Italy_Sardinia_LBA	W. Anatolia N	Nea Styra EBA	-0.0099	-4.343	39624	40419	754292	Euboea-Islands
Mbuti	Levant_C	W. Anatolia N	Nea Styra EBA	-0.0074	-3.717	40142	40741	769699	Euboea-Islands
Mbuti	Italy_Sicily_EBA	W. Anatolia N	Nea Styra EBA	-0.0077	-3.643	40057	40675	762578	Euboea-Islands
Mbuti	Poland_Globular_Amphora	W. Anatolia N	Nea Styra EBA	-0.0083	-3.465	31895	32431	607423	Euboea-Islands
Mbuti	Italy_Sicily_LBA	W. Anatolia N	Nea Styra EBA	-0.0073	-3.172	38714	39282	735867	Euboea-Islands
Mbuti	Israel_Natufian_published	W. Anatolia N	Nea Styra EBA	-0.0118	-2.807	8111	8306	160159	Euboea-Islands
Mbuti	Bulgaria_EBA	W. Anatolia N	Nea Styra EBA	-0.0059	-2.64	38736	39195	736851	Euboea-Islands
Mbuti	Turkey_CamlibelTarlasi_LateC	W. Anatolia N	Nea Styra EBA	-0.0049	-2.521	40440	40842	773405	Euboea-Islands
Mbuti	Serbia_EBA	W. Anatolia N	Nea Styra EBA	-0.0046	-2.432	41345	41728	787588	Euboea-Islands
Mbuti	Turkey_EBA	W. Anatolia N	Nea Styra EBA	-0.005	-2.131	39931	40334	760830	Euboea-Islands
Mbuti	WEHG	W. Anatolia N	Nea Styra EBA	-0.0049	-2.115	41118	41520	787598	Euboea-Islands
Mbuti	Jordan_LBA	W. Anatolia N	Nea Styra EBA	-0.0034	-1.776	40958	41233	784599	Euboea-Islands
Mbuti	BalkanHG	W. Anatolia N	Nea Styra EBA	-0.0038	-1.772	41192	41504	786972	Euboea-Islands
Mbuti	Hungary_Maros_EBA.SG	W. Anatolia N	Nea Styra EBA	-0.0051	-1.569	16712	16885	327037	Euboea-Islands
Mbuti	S.Levant_N	W. Anatolia N	Nea Styra EBA	-0.0034	-1.369	29333	29534	565122	Euboea-Islands
Mbuti	Czech_BellBeaker	W. Anatolia N	Nea Styra EBA	-0.0024	-1.26	41231	41428	784172	Euboea-Islands
Mbuti	Turkey_Arslantepe_LateC	W. Anatolia N	Nea Styra EBA	-0.0023	-1.214	41121	41313	784050	Euboea-Islands
Mbuti	Germany_BellBeaker	W. Anatolia N	Nea Styra EBA	-0.0019	-1.013	41288	41443	785281	Euboea-Islands
Mbuti	Czech_Bohemia_Unetice_EBA	W. Anatolia N	Nea Styra EBA	-0.0014	-0.756	41311	41425	787563	Euboea-Islands
Mbuti	Germany_Lech_EBA	W. Anatolia N	Nea Styra EBA	-0.0012	-0.641	40851	40951	777151	Euboea-Islands
Mbuti	Czech_CordedWare	W. Anatolia N	Nea Styra EBA	-0.001	-0.513	40529	40614	772330	Euboea-Islands
Mbuti	Iran_C_SehGabi	W. Anatolia N	Nea Styra EBA	0.0001	0.054	39237	39229	753007	Euboea-Islands
Mbuti	Israel_MLBA	W. Anatolia N	Nea Styra EBA	0.0002	0.096	39831	39817	760403	Euboea-Islands
Mbuti	Czech_EBA	W. Anatolia N	Nea Styra EBA	0.0002	0.097	40222	40206	764445	Euboea-Islands
Mbuti	ANE	W. Anatolia N	Nea Styra EBA	0.0008	0.251	29919	29871	582554	Euboea-Islands
Mbuti	EEHG	W. Anatolia N	Nea Styra EBA	0.0012	0.5	39445	39348	759682	Euboea-Islands
Mbuti	Armenia_EBA	W. Anatolia N	Nea Styra EBA	0.0016	0.687	39114	38989	746911	Euboea-Islands
Mbuti	Germany_CordedWare	W. Anatolia N	Nea Styra EBA	0.0015	0.704	41030	40907	778940	Euboea-Islands
Mbuti	CHG	W. Anatolia N	Nea Styra EBA	0.0026	0.991	40818	40609	787379	Euboea-Islands
Mbuti	Ukraine_EBA_Yamnaya	W. Anatolia N	Nea Styra EBA	0.0035	1.124	33515	33283	640348	Euboea-Islands
Mbuti	Russia_Caucasus_LateMaikop	W. Anatolia N	Nea Styra EBA	0.0035	1.181	33576	33345	640761	Euboea-Islands
Mbuti	Russia_Caucasus_KuraAraxes	W. Anatolia N	Nea Styra EBA	0.0047	1.308	15599	15453	299063	Euboea-Islands
Mbuti	Russia_Samara_EBA_Yamnaya	W. Anatolia N	Nea Styra EBA	0.0029	1.333	40642	40406	776553	Euboea-Islands
Mbuti	Russia_Kalmykia_EBA_Yamnaya.SG	W. Anatolia N	Nea Styra EBA	0.0041	1.706	40025	39701	769033	Euboea-Islands
Mbuti	Russia_North_Caucasus	W. Anatolia N	Nea Styra EBA	0.0064	2.735	35461	35007	676402	Euboea-Islands
Mbuti	Iran_C_TepeHissar	W. Anatolia N	Nea Styra EBA	0.006	2.913	38554	38096	740196	Euboea-Islands
Mbuti	Russia_Caucasus_Maikop_Novosvobodnaya	W. Anatolia N	Nea Styra EBA	0.0074	3.013	32276	31800	612009	Euboea-Islands
Mbuti	Iran_GanjDareh_N	W. Anatolia N	Nea Styra EBA	0.0075	3.421	39780	39188	769183	Euboea-Islands
Mbuti	Germany_EN_LBK	W. Anatolia N	Tiryns IA	-0.0166	-5.706	18901	19538	363545	Mainland
Mbuti	Italy_Sicily_LBA	W. Anatolia N	Tiryns IA	-0.0143	-4.106	18136	18663	349068	Mainland
Mbuti	Italy_Sicily_EBA	W. Anatolia N	Tiryns IA	-0.0129	-3.974	18591	19079	357614	Mainland
Mbuti	Levant_C	W. Anatolia N	Tiryns IA	-0.0096	-3.198	18641	19001	359670	Mainland
Mbuti	Poland_Globular_Amphora	W. Anatolia N	Tiryns IA	-0.0126	-3.181	15724	16125	302151	Mainland
Mbuti	Bulgaria_EBA	W. Anatolia N	Tiryns IA	-0.0091	-2.783	18250	18586	349882	Mainland
Mbuti	Italy_Sardinia_LBA	W. Anatolia N	Tiryns IA	-0.009	-2.636	18575	18914	354667	Mainland
Mbuti	Jordan_LBA	W. Anatolia N	Tiryns IA	-0.0061	-2.106	18824	19054	363476	Mainland
Mbuti	Turkey_Arslantepe_LateC	W. Anatolia N	Tiryns IA	-0.0055	-1.94	18897	19105	363324	Mainland
Mbuti	Israel_Natufian_published	W. Anatolia N	Tiryns IA	-0.0126	-1.746	4259	4367	84525	Mainland
Mbuti	S.Levant_N	W. Anatolia N	Tiryns IA	-0.0069	-1.738	14549	14751	282464	Mainland
Mbuti	Israel_MLBA	W. Anatolia N	Tiryns IA	-0.0042	-1.552	18519	18675	356988	Mainland
Mbuti	Turkey_EBA	W. Anatolia N	Tiryns IA	-0.0054	-1.447	18662	18864	356822	Mainland
Mbuti	Turkey_CamlibelTarlasi_LateC	W. Anatolia N	Tiryns IA	-0.0042	-1.37	18778	18935	360434	Mainland
Mbuti	Serbia_EBA	W. Anatolia N	Tiryns IA	-0.0037	-1.307	19053	19195	364146	Mainland
Mbuti	Hungary_Maros_EBA.SG	W. Anatolia N	Tiryns IA	-0.0063	-1.166	8082	8184	158825	Mainland
Mbuti	Germany_Lech_EBA	W. Anatolia N	Tiryns IA	-0.002	-0.713	18905	18982	361693	Mainland
Mbuti	Germany_BellBeaker	W. Anatolia N	Tiryns IA	-0.0016	-0.587	19020	19083	363656	Mainland
Mbuti	Russia_Caucasus_LateMaikop	W. Anatolia N	Tiryns IA	-0.0012	-0.243	16382	16421	315965	Mainland
Mbuti	Armenia_EBA	W. Anatolia N	Tiryns IA	-0.0005	-0.126	18327	18344	351726	Mainland
Mbuti	Czech_BellBeaker	W. Anatolia N	Tiryns IA	-0.0002	-0.072	19057	19065	363442	Mainland
Mbuti	Russia_Caucasus_Maikop_Novosvobodnaya	W. Anatolia N	Tiryns IA	0	-0.001	15644	15644	301105	Mainland
Mbuti	Iran_C_SehGabi	W. Anatolia N	Tiryns IA	0.0007	0.214	18372	18346	353464	Mainland
Mbuti	WEHG	W. Anatolia N	Tiryns IA	0.0014	0.386	19067	19012	364154	Mainland
Mbuti	BalkanHG	W. Anatolia N	Tiryns IA	0.0017	0.496	19108	19043	364040	Mainland
Mbuti	Germany_CordedWare	W. Anatolia N	Tiryns IA	0.002	0.607	18953	18877	361573	Mainland
Mbuti	Ukraine_EBA_Yamnaya	W. Anatolia N	Tiryns IA	0.0034	0.688	16368	16255	314864	Mainland
Mbuti	Czech_EBA	W. Anatolia N	Tiryns IA	0.0021	0.718	18794	18715	358082	Mainland
Mbuti	Czech_Bohemia_Unetice_EBA	W. Anatolia N	Tiryns IA	0.0026	0.987	19101	19000	364152	Mainland
Mbuti	Czech_CordedWare	W. Anatolia N	Tiryns IA	0.0038	1.225	18914	18771	360179	Mainland
Mbuti	Iran_C_TepeHissar	W. Anatolia N	Tiryns IA	0.0042	1.379	18149	17997	350910	Mainland
Mbuti	Russia_Caucasus_KuraAraxes	W. Anatolia N	Tiryns IA	0.0099	1.74	7998	7841	152825	Mainland
Mbuti	CHG	W. Anatolia N	Tiryns IA	0.0105	2.53	18985	18590	364059	Mainland
Mbuti	EEHG	W. Anatolia N	Tiryns IA	0.0097	2.577	18620	18262	355815	Mainland
Mbuti	Russia_Kalmykia_EBA_Yamnaya.SG	W. Anatolia N	Tiryns IA	0.0094	2.763	18680	18330	358608	Mainland
Mbuti	Iran_GanjDareh_N	W. Anatolia N	Tiryns IA	0.0094	2.906	18554	18208	359452	Mainland
Mbuti	Russia_Samara_EBA_Yamnaya	W. Anatolia N	Tiryns IA	0.01	2.977	18986	18610	361197	Mainland
Mbuti	ANE	W. Anatolia N	Tiryns IA	0.0157	3.242	14213	13772	273293	Mainland
Mbuti	Russia_North_Caucasus	W. Anatolia N	Tiryns IA	0.0145	4.001	17347	16853	329154	Mainland
Mbuti	Germany_EN_LBK	W. Anatolia N	Tiryns LBA	-0.0201	-9.766	43150	44920	819601	Mainland
Mbuti	Italy_Sardinia_LBA	W. Anatolia N	Tiryns LBA	-0.016	-6.793	41665	43020	789731	Mainland
Mbuti	Italy_Sicily_EBA	W. Anatolia N	Tiryns LBA	-0.0134	-5.985	42156	43302	798687	Mainland
Mbuti	Levant_C	W. Anatolia N	Tiryns LBA	-0.0119	-5.73	42235	43253	805527	Mainland
Mbuti	S.Levant_N	W. Anatolia N	Tiryns LBA	-0.0151	-5.712	30488	31426	588207	Mainland
Mbuti	Poland_Globular_Amphora	W. Anatolia N	Tiryns LBA	-0.0139	-5.575	33556	34503	636219	Mainland
Mbuti	Israel_Natufian_published	W. Anatolia N	Tiryns LBA	-0.0178	-4.27	8364	8667	164599	Mainland
Mbuti	Serbia_EBA	W. Anatolia N	Tiryns LBA	-0.0084	-4.264	43446	44183	822008	Mainland
Mbuti	Turkey_CamlibelTarlasi_LateC	W. Anatolia N	Tiryns LBA	-0.0091	-4.249	42493	43272	808502	Mainland
Mbuti	Bulgaria_EBA	W. Anatolia N	Tiryns LBA	-0.0097	-4.242	40866	41670	772844	Mainland
Mbuti	Turkey_EBA	W. Anatolia N	Tiryns LBA	-0.0103	-4.028	42003	42874	796570	Mainland
Mbuti	Turkey_Arslantepe_LateC	W. Anatolia N	Tiryns LBA	-0.0074	-3.674	43164	43807	818978	Mainland
Mbuti	Italy_Sicily_LBA	W. Anatolia N	Tiryns LBA	-0.0087	-3.537	40871	41589	770142	Mainland
Mbuti	Jordan_LBA	W. Anatolia N	Tiryns LBA	-0.0061	-3.053	43110	43638	819346	Mainland
Mbuti	Israel_MLBA	W. Anatolia N	Tiryns LBA	-0.0055	-2.782	41833	42295	795881	Mainland
Mbuti	Germany_BellBeaker	W. Anatolia N	Tiryns LBA	-0.0032	-1.578	43544	43821	820209	Mainland
Mbuti	Czech_BellBeaker	W. Anatolia N	Tiryns LBA	-0.0031	-1.577	43525	43792	819229	Mainland
Mbuti	Hungary_Maros_EBA.SG	W. Anatolia N	Tiryns LBA	-0.005	-1.518	17726	17906	342486	Mainland
Mbuti	BalkanHG	W. Anatolia N	Tiryns LBA	-0.0032	-1.42	43559	43838	821507	Mainland
Mbuti	Germany_Lech_EBA	W. Anatolia N	Tiryns LBA	-0.0021	-1.037	43202	43384	813071	Mainland
Mbuti	WEHG	W. Anatolia N	Tiryns LBA	-0.0023	-0.938	43581	43780	822017	Mainland
Mbuti	Czech_Bohemia_Unetice_EBA	W. Anatolia N	Tiryns LBA	-0.0005	-0.279	43646	43692	822005	Mainland
Mbuti	Russia_Caucasus_LateMaikop	W. Anatolia N	Tiryns LBA	-0.0008	-0.257	35339	35396	670653	Mainland
Mbuti	Iran_C_SehGabi	W. Anatolia N	Tiryns LBA	0.0001	0.024	41460	41455	787418	Mainland
Mbuti	Czech_EBA	W. Anatolia N	Tiryns LBA	0.0003	0.124	42601	42580	800358	Mainland
Mbuti	Armenia_EBA	W. Anatolia N	Tiryns LBA	0.0011	0.442	41368	41279	780872	Mainland
Mbuti	Russia_Caucasus_Maikop_Novosvobodnaya	W. Anatolia N	Tiryns LBA	0.002	0.8	33842	33706	638309	Mainland
Mbuti	Czech_CordedWare	W. Anatolia N	Tiryns LBA	0.0022	1.028	42984	42795	807778	Mainland
Mbuti	Germany_CordedWare	W. Anatolia N	Tiryns LBA	0.0034	1.509	43426	43134	813595	Mainland
Mbuti	EEHG	W. Anatolia N	Tiryns LBA	0.0046	1.686	41917	41533	794596	Mainland
Mbuti	Ukraine_EBA_Yamnaya	W. Anatolia N	Tiryns LBA	0.0055	1.719	35507	35121	670499	Mainland
Mbuti	Russia_Caucasus_KuraAraxes	W. Anatolia N	Tiryns LBA	0.0069	1.787	16399	16174	311079	Mainland
Mbuti	Iran_GanjDareh_N	W. Anatolia N	Tiryns LBA	0.0061	2.657	42021	41512	804315	Mainland
Mbuti	ANE	W. Anatolia N	Tiryns LBA	0.009	2.697	32003	31431	608974	Mainland
Mbuti	CHG	W. Anatolia N	Tiryns LBA	0.008	2.918	43341	42653	821803	Mainland
Mbuti	Iran_C_TepeHissar	W. Anatolia N	Tiryns LBA	0.0071	3.42	40870	40295	775684	Mainland
Mbuti	Russia_Samara_EBA_Yamnaya	W. Anatolia N	Tiryns LBA	0.009	3.839	43232	42464	811349	Mainland
Mbuti	Russia_North_Caucasus	W. Anatolia N	Tiryns LBA	0.0092	3.948	37664	36979	708424	Mainland
Mbuti	Russia_Kalmykia_EBA_Yamnaya.SG	W. Anatolia N	Tiryns LBA	0.01	4.182	42581	41740	804014	Mainland

## Sheet: Supplementary Table 5
Supplementary Table 5. Formal tests of admixture f3(PopA, PopB; PopC). Signals of admixture are detected for LBA Aegean groups with significantly negative f3 values (Z ≥ -3) highlighted in bold. Evidence of admixture of weaker statistical significance (-3 < Z ≤ -2) for the Late Neolithic individuals from Peloponnese is also shown in bold. Published Aegean groups are annotated with an asterisk.
Pop A	Pop B	Pop C (Aegean group)	f3	SE	Z	Nb. SNPs
EEAF	CHG	Aidonia LBA	-0.002545	0.001334	-1.908	493513
EEAF	EEHG	Aidonia LBA	-0.004143	0.00133	-3.114	485196
EEAF	mount. Caucasus En-BA	Aidonia LBA	-0.00019	0.001104	-0.172	508039
EEAF	W. Eurasian Steppe En-BA	Aidonia LBA	-0.004416	0.001151	-3.836	514924
EEAF	Anatolia LC-EBA	Aidonia LBA	0.003092	0.001113	2.779	511379
EEAF	W. Iran N (Ganj Dareh)	Aidonia LBA	-0.003713	0.001209	-3.073	492670
EEAF	CHG	Apatheia LBA*	-0.003972	0.002118	-1.875	161513
EEAF	EEHG	Apatheia LBA*	-0.004181	0.002068	-2.021	161355
EEAF	mount. Caucasus En-BA	Apatheia LBA*	-0.00037	0.001814	-0.204	166717
EEAF	W. Eurasian Steppe En-BA	Apatheia LBA*	-0.00299	0.001817	-1.646	168919
EEAF	Anatolia LC-EBA	Apatheia LBA*	0.00183	0.001772	1.033	167917
EEAF	W. Iran N (Ganj Dareh)	Apatheia LBA*	-0.002756	0.002005	-1.374	160281
EEAF	CHG	Aposelemis LBA	0.002942	0.002345	1.254	100484
EEAF	EEHG	Aposelemis LBA	0.008131	0.002264	3.592	99997
EEAF	mount. Caucasus En-BA	Aposelemis LBA	0.005766	0.001957	2.946	103430
EEAF	W. Eurasian Steppe En-BA	Aposelemis LBA	0.00554	0.002025	2.735	104780
EEAF	Anatolia LC-EBA	Aposelemis LBA	0.008248	0.002015	4.092	104063
EEAF	W. Iran N (Ganj Dareh)	Aposelemis LBA	0.002511	0.002127	1.181	100892
EEAF	CHG	Chania LBA	-0.004397	0.000508	-8.661	825982
EEAF	EEHG	Chania LBA	-0.002227	0.000439	-5.074	778094
EEAF	mount. Caucasus En-BA	Chania LBA	-0.001338	0.000309	-4.325	842089
EEAF	W. Eurasian Steppe En-BA	Chania LBA	-0.003685	0.000332	-11.107	855809
EEAF	Anatolia LC-EBA	Chania LBA	0.000994	0.000282	3.528	848605
EEAF	W. Iran N (Ganj Dareh)	Chania LBA	-0.003759	0.00041	-9.174	791124
EEAF	CHG	Glyka Nera LBA	-0.011552	0.003382	-3.416	41132
EEAF	EEHG	Glyka Nera LBA	-0.006175	0.003486	-1.771	40470
EEAF	mount. Caucasus En-BA	Glyka Nera LBA	-0.004382	0.003021	-1.451	42396
EEAF	W. Eurasian Steppe En-BA	Glyka Nera LBA	-0.009547	0.002967	-3.217	42917
EEAF	Anatolia LC-EBA	Glyka Nera LBA	-0.002863	0.002971	-0.964	42587
EEAF	W. Iran N (Ganj Dareh)	Glyka Nera LBA	-0.007636	0.00327	-2.335	41109
EEAF	CHG	Koufonisi Cycladic EBA.sg*	-0.003184	0.001588	-2.004	720652
EEAF	EEHG	Koufonisi Cycladic EBA.sg*	0.000415	0.001634	0.254	666788
EEAF	mount. Caucasus En-BA	Koufonisi Cycladic EBA.sg*	0.001348	0.001424	0.947	736335
EEAF	W. Eurasian Steppe En-BA	Koufonisi Cycladic EBA.sg*	0.000268	0.001433	0.187	751487
EEAF	Anatolia LC-EBA	Koufonisi Cycladic EBA.sg*	0.003994	0.001408	2.836	742408
EEAF	W. Iran N (Ganj Dareh)	Koufonisi Cycladic EBA.sg*	-0.001071	0.001518	-0.705	677081
EEAF	CHG	Logkas MBA.sg*	-0.007557	0.001528	-4.947	847167
EEAF	EEHG	Logkas MBA.sg*	-0.011469	0.00147	-7.801	783068
EEAF	mount. Caucasus En-BA	Logkas MBA.sg*	-0.000335	0.001276	-0.262	864407
EEAF	W. Eurasian Steppe En-BA	Logkas MBA.sg*	-0.008957	0.001303	-6.877	881417
EEAF	Anatolia LC-EBA	Logkas MBA.sg*	0.005267	0.001309	4.023	871686
EEAF	W. Iran N (Ganj Dareh)	Logkas MBA.sg*	-0.002784	0.001464	-1.902	794372
EEAF	CHG	Hg.Charalambos EMBA	0.004311	0.000516	8.353	849550
EEAF	EEHG	Hg.Charalambos EMBA	0.008859	0.000527	16.814	799070
EEAF	mount. Caucasus En-BA	Hg.Charalambos EMBA	0.006365	0.000343	18.533	864671
EEAF	W. Eurasian Steppe En-BA	Hg.Charalambos EMBA	0.006624	0.000377	17.58	879239
EEAF	Anatolia LC-EBA	Hg.Charalambos EMBA	0.008018	0.00031	25.887	871141
EEAF	W. Iran N (Ganj Dareh)	Hg.Charalambos EMBA	0.004381	0.000453	9.678	811446
EEAF	CHG	Koukounaries LBA	0.001387	0.001168	1.188	702587
EEAF	EEHG	Koukounaries LBA	0.00437	0.001207	3.62	676697
EEAF	mount. Caucasus En-BA	Koukounaries LBA	0.006118	0.000982	6.232	721661
EEAF	W. Eurasian Steppe En-BA	Koukounaries LBA	0.003104	0.001012	3.067	733205
EEAF	Anatolia LC-EBA	Koukounaries LBA	0.009336	0.00096	9.723	727543
EEAF	W. Iran N (Ganj Dareh)	Koukounaries LBA	0.004069	0.001098	3.705	687591
EEAF	CHG	Krousonas LBA	-0.007084	0.002749	-2.577	64700
EEAF	EEHG	Krousonas LBA	-0.00754	0.002681	-2.812	64488
EEAF	mount. Caucasus En-BA	Krousonas LBA	-0.002711	0.002364	-1.147	66632
EEAF	W. Eurasian Steppe En-BA	Krousonas LBA	-0.008216	0.002349	-3.498	67469
EEAF	Anatolia LC-EBA	Krousonas LBA	0.001811	0.002399	0.755	67033
EEAF	W. Iran N (Ganj Dareh)	Krousonas LBA	-0.004294	0.002585	-1.661	65084
EEAF	CHG	Lazarides LBA	-0.000228	0.001506	-0.151	476541
EEAF	EEHG	Lazarides LBA	0.00251	0.001504	1.669	465531
EEAF	mount. Caucasus En-BA	Lazarides LBA	0.004293	0.001344	3.195	490449
EEAF	W. Eurasian Steppe En-BA	Lazarides LBA	0.001644	0.001346	1.221	497020
EEAF	Anatolia LC-EBA	Lazarides LBA	0.007287	0.001323	5.51	493694
EEAF	W. Iran N (Ganj Dareh)	Lazarides LBA	0.000946	0.001438	0.658	473335
EEAF	CHG	Mygdalia LBA	-0.005846	0.001553	-3.763	603768
EEAF	EEHG	Mygdalia LBA	-0.007442	0.001544	-4.819	588596
EEAF	mount. Caucasus En-BA	Mygdalia LBA	-0.002107	0.001382	-1.525	621663
EEAF	W. Eurasian Steppe En-BA	Mygdalia LBA	-0.007579	0.001375	-5.513	630384
EEAF	Anatolia LC-EBA	Mygdalia LBA	0.001766	0.001376	1.283	626122
EEAF	W. Iran N (Ganj Dareh)	Mygdalia LBA	-0.003917	0.001498	-2.615	598982
EEAF	CHG	NeaStyra EBA	-0.005626	0.001163	-4.836	334181
EEAF	EEHG	NeaStyra EBA	-0.00263	0.001131	-2.325	330000
EEAF	mount. Caucasus En-BA	NeaStyra EBA	-0.003404	0.000954	-3.568	344234
EEAF	W. Eurasian Steppe En-BA	NeaStyra EBA	-0.004331	0.000975	-4.442	348586
EEAF	Anatolia LC-EBA	NeaStyra EBA	-0.001328	0.000938	-1.416	346123
EEAF	W. Iran N (Ganj Dareh)	NeaStyra EBA	-0.006347	0.001035	-6.13	335085
EEAF	CHG	Odigitria EMBA*	0.005952	0.003896	1.528	28803
EEAF	EEHG	Odigitria EMBA*	0.009058	0.003912	2.315	28654
EEAF	mount. Caucasus En-BA	Odigitria EMBA*	0.007725	0.003447	2.241	29648
EEAF	W. Eurasian Steppe En-BA	Odigitria EMBA*	0.007412	0.003471	2.135	30016
EEAF	Anatolia LC-EBA	Odigitria EMBA*	0.009116	0.00344	2.65	29784
EEAF	W. Iran N (Ganj Dareh)	Odigitria EMBA*	0.004946	0.003751	1.319	28957
EEAF	CHG	S.Greece LN (Pelopon.)*	-0.002273	0.001009	-2.254	723436
EEAF	EEHG	S.Greece LN (Pelopon.)*	0.001362	0.000965	1.41	698236
EEAF	mount. Caucasus En-BA	S.Greece LN (Pelopon.)*	0.0001	0.000781	0.129	743692
EEAF	W. Eurasian Steppe En-BA	S.Greece LN (Pelopon.)*	-0.00013	0.000805	-0.161	755159
EEAF	Anatolia LC-EBA	S.Greece LN (Pelopon.)*	0.001153	0.000762	1.513	749198
EEAF	W. Iran N (Ganj Dareh)	S.Greece LN (Pelopon.)*	-0.002056	0.000906	-2.270	713386
EEAF	CHG	S.Greece N 8milBP (Pelopon.)*	-0.000828	0.001766	-0.469	462474
EEAF	EEHG	S.Greece N 8milBP (Pelopon.)*	0.001359	0.001725	0.788	456968
EEAF	mount. Caucasus En-BA	S.Greece N 8milBP (Pelopon.)*	-0.001241	0.001527	-0.813	476735
EEAF	W. Eurasian Steppe En-BA	S.Greece N 8milBP (Pelopon.)*	-0.000379	0.001587	-0.239	482876
EEAF	Anatolia LC-EBA	S.Greece N 8milBP (Pelopon.)*	-0.001293	0.001516	-0.853	479432
EEAF	W. Iran N (Ganj Dareh)	S.Greece N 8milBP (Pelopon.)*	-0.000988	0.001673	-0.59	464517
EEAF	CHG	Tiryns LBA	-0.005753	0.001541	-3.734	325812
EEAF	EEHG	Tiryns LBA	-0.002931	0.001475	-1.987	322449
EEAF	mount. Caucasus En-BA	Tiryns LBA	-0.001319	0.001269	-1.039	335448
EEAF	W. Eurasian Steppe En-BA	Tiryns LBA	-0.004378	0.001288	-3.398	339463
EEAF	Anatolia LC-EBA	Tiryns LBA	0.001537	0.001282	1.199	337374
EEAF	W. Iran N (Ganj Dareh)	Tiryns LBA	-0.005294	0.001419	-3.73	326834

## Sheet: Supplementary Table 6
Supplementary Table 6. Test of recent admixture for the BA Aegean populations with DATES. For every target, the most robust models (± 3SE) and/or fitted decay are highlighted in bold.
Target	Source 1	Source 2	Gen.	Gen. SE	Years	Years SE	Target's Age (BC)	aver. Admix. Date (BC)	upper Admix. Date (BC)	lower Admix. Date (BC)
Crete LBA	EEAF	Anatolia LC-EBA	78.87	75.241	2287.23	2181.99	1400	3687.23	5869.22	1505.24
Crete LBA	EEAF	CHG	446.848	128.504	12958.6	3726.62	1400	14358.6	18085.2	10632
Crete LBA	EEAF	mCaucasus En-BA	68.747	15.426	1993.66	447.354	1400	3393.66	3841.02	2946.31
Crete LBA	EEAF	EEHG	51.534	16.38	1494.49	475.02	1400	2894.49	3369.51	2419.47
Crete LBA	EEAF	Steppe-CordedWare En-BA	57.912	10.268	1679.45	297.772	1400	3079.45	3377.22	2781.68
Crete LBA	Crete EMBA	Steppe-CordedWare En-BA	56.729	10.102	1645.14	292.958	1400	3045.14	3338.1	2752.18
S.Mainland-Islands LBA	EEAF	Anatolia LC-EBA	253.92	78.941	7363.68	2289.29	1400	8763.68	11053	6474.39
S.Mainland-Islands LBA	EEAF	CHG	299.425	195.762	8683.33	5677.1	1400	10083.3	15760.4	4406.23
S.Mainland-Islands LBA	EEAF	EEHG	58.227	18.652	1688.58	540.908	1400	3088.58	3629.49	2547.68
S.Mainland-Islands LBA	EEAF	mount. Caucasus En-BA	173.044	43.312	5018.28	1256.05	1400	6418.28	7674.32	5162.23
S.Mainland-Islands LBA	EEAF	Steppe-CordedWare En-BA	75.028	10.266	2175.81	297.714	1400	3575.81	3873.53	3278.1
S.Mainland-Islands LBA	S.Mainland-Islands LN-EBA	Steppe-CordedWare En-BA	75.98	18.434	2203.42	534.586	1400	3603.42	4138.01	3068.83
N.Mainland MBA	EEAF	Anatolia LC-EBA	-473.48	1519.32	-13730.9	44060.2	1900	-11830.9	32229.3	-55891.1
N.Mainland MBA	EEAF	CHG	47.418	21.136	1375.12	612.944	1900	3275.12	3888.07	2662.18
N.Mainland MBA	EEAF	EEHG	62.874	31.615	1823.35	916.835	1900	3723.35	4640.18	2806.51
N.Mainland MBA	EEAF	mount. Caucasus En-BA	34.366	5.747	996.614	166.663	1900	2896.61	3063.28	2729.95
N.Mainland MBA	EEAF	Steppe-CordedWare En-BA	34.717	3.831	1006.79	111.099	1900	2906.79	3017.89	2795.69
N.Mainland MBA	S.Mainland-Islands LN-EBA	Steppe-CordedWare En-BA	36.103	9.544	1046.99	276.776	1900	2946.99	3223.76	2670.21
N.Mainland MBA	Crete EMBA	Steppe-CordedWare En-BA	40.192	5.102	1165.57	147.958	1900	3065.57	3213.53	2917.61
Crete EMBA	EEAF	Anatolia LC-EBA	152.105	14.236	4411.05	412.844	2250	6661.05	7073.89	6248.2
Crete EMBA	EEAF	CHG	377.813	162.067	10956.6	4699.94	2250	13206.6	17906.5	8506.63
Crete EMBA	EEAF	EEHG	119.273	58.103	3458.92	1684.99	2250	5708.92	7393.9	4023.93
Crete EMBA	EEAF	mount. Caucasus En-BA	86.823	11.599	2517.87	336.371	2250	4767.87	5104.24	4431.5
Crete EMBA	EEAF	Steppe-CordedWare En-BA	97.328	10.906	2822.51	316.274	2250	5072.51	5388.79	4756.24
NeaStyraEBA	EEAF	Anatolia LC-EBA	216.42	70.755	6276.18	2051.89	2570	8846.18	10898.1	6794.28
NeaStyraEBA	EEAF	CHG	18.769	224.621	544.301	6514.01	2570	3114.3	9628.31	-3399.71
NeaStyraEBA	EEAF	mCaucasus En-BA	45.045	15.986	1306.31	463.594	2570	3876.31	4339.9	3412.71
NeaStyraEBA	EEAF	EEHG	-8.669	39.253	-251.401	1138.34	2570	2318.6	3456.94	1180.26
NeaStyraEBA	EEAF	Steppe-CordedWare En-BA	32.961	9.175	955.869	266.075	2570	3525.87	3791.94	3259.79
Peloponnese_LN (I2318, I709, I3920)	EEAF	Anatolia LC-EBA	811.293	357.373	23527.5	10363.8	4000	27527.5	37891.3	17163.7
Peloponnese_LN (I2318, I709, I3920)	EEAF	CHG	40.363	10.384	1170.53	301.136	4000	5170.53	5471.66	4869.39
Peloponnese_LN (I2318, I709, I3920)	EEAF	mCaucasus En-BA	8.563	54.262	248.327	1573.6	4000	4248.33	5821.93	2674.73
Peloponnese_LN (I2318, I709, I3920)	EEAF	EEHG	70.66	263.75	22349.1	7648.75	4000	26349.1	33997.9	18700.4
Peloponnese_LN (I2318, I709, I3920)	EEAF	Steppe-CordedWare En-BA	13.302	5.351	385.758	155.179	4000	4385.76	4540.94	4230.58
S.Mainland-Islands LNEBA (Peloponnese_LN+ EBA Islands)	EEAF	Anatolia LC-EBA	460.257	148.679	13347.5	4311.69	3000	16347.5	20659.1	12035.8
S.Mainland-Islands LNEBA (Peloponnese_LN+ EBA Islands)	EEAF	CHG	45.238	8.488	1311.9	246.152	3000	4311.9	4558.05	4065.75
S.Mainland-Islands LNEBA (Peloponnese_LN+ EBA Islands)	EEAF	EEHG	-1.664	17.704	-48.256	513.416	3000	2951.74	3465.16	2438.33
S.Mainland-Islands LNEBA (Peloponnese_LN+ EBA Islands)	EEAF	mount. Caucasus En-BA	-29.486	61.228	-855.094	1775.61	3000	2144.91	3920.52	369.294
S.Mainland-Islands LNEBA (Peloponnese_LN+ EBA Islands)	EEAF	Steppe-CordedWare En-BA	41.649	17.349	1207.82	503.121	3000	4207.82	4710.94	3704.7

## Sheet: Supplementary Table 7
Supplementary Table 7. Two and three-way qpAdm models for Late Neolithic (LN) to Early/Middle Bronze Age (E/MBA) where Sources 2 and 3 are rotated among eight and seven metapopulations from Europe and West Asia, respectively. Models with very poor fit (p-value ≤ 0.01) and/or infeasible coefficients (± 1SE) are annotated in italics, whereas those best fitting in bold.
Target	Source 1	Source 2 (rotating)	Source 3 (rotating)	P-value	Coeff.1	Coeff. 2	Coeff. 3	SE1	SE2	SE3	Nb. SNPs
S.Mainland-Islands LN-EBA	W. Anatolia N	EEHG		2.00488e-30	0.945	0.055		0.008	0.008		355675	Two-way rotating model with W.Anatolia_N as fixed source
Crete EMBA	W. Anatolia N	EEHG		1.79751e-58	0.97	0.03		0.008	0.008		348000
S.Mainland-Islands LN-EBA	W. Anatolia N	CHG		0.000398193	0.822	0.178		0.013	0.013		382526
Crete EMBA	W. Anatolia N	CHG		2.37513e-09	0.809	0.191		0.012	0.012		375125
S.Mainland-Islands LN-EBA	W. Anatolia N	W. Iran N		6.96063e-06	0.826	0.174		0.013	0.013		349927
Crete EMBA	W. Anatolia N	W. Iran N		8.92285e-09	0.805	0.195		0.011	0.011		343001
S.Mainland-Islands LN-EBA	W. Anatolia N	S. Levant N		1.39397e-40	1.095	-0.095		0.08	0.08		269789
Crete EMBA	W. Anatolia N	S. Levant N		2.49448e-57	1.302	-0.302		0.171	0.171		263218
S.Mainland-Islands LN-EBA	W. Anatolia N	Anatolia LC-EBA		0.00490043	0.532	0.468		0.029	0.029		340405
Crete EMBA	W. Anatolia N	Anatolia LC-EBA		0.00145339	0.479	0.521		0.025	0.025		339276
S.Mainland-Islands LN-EBA	W. Anatolia N	Iran C (Seh Gabi)		1.19295e-07	0.757	0.243		0.018	0.018		345702
Crete EMBA	W. Anatolia N	Iran C (Seh Gabi)		1.5325e-15	0.747	0.253		0.017	0.017		338202
S.Mainland-Islands LN-EBA	W. Anatolia N	mount. Caucasus En-BA		0.196442	0.724	0.276		0.017	0.017		349910
Crete EMBA	W. Anatolia N	mount. Caucasus En-BA		1.25955e-08	0.719	0.281		0.015	0.015		347410
S.Mainland-Islands LN-EBA	W. Anatolia N	W. Eurasian Steppe En-BA		1.3157e-16	0.883	0.117		0.012	0.012		335310
Crete EMBA	W. Anatolia N	W. Eurasian Steppe En-BA		1.6317e-43	0.904	0.096		0.012	0.012		333582
S.Mainland-Islands LN-EBA	Aposelemis N	EEHG		0.0107527	0.945	0.055		0.015	0.015		218559	Two-way rotating model with Aposelemis_N (Crete) as fixed source
Crete EMBA	Aposelemis N	EEHG		0.000725231	0.961	0.039		0.015	0.015		202545
S.Mainland-Islands LN-EBA	Aposelemis N	CHG		0.679182	0.845	0.155		0.024	0.024		226817
Crete EMBA	Aposelemis N	CHG		0.943292	0.835	0.165		0.023	0.023		209066
S.Mainland-Islands LN-EBA	Aposelemis N	W. Iran N		0.093278	0.887	0.113		0.027	0.027		213833
Crete EMBA	Aposelemis N	W. Iran N		0.379221	0.855	0.145		0.025	0.025		200190
S.Mainland-Islands LN-EBA	Aposelemis N	S.Levant_N		0.00899798	1.304	-0.304		0.137	0.137		192598
Crete EMBA	Aposelemis N	S.Levant_N		0.00369623	1.257	-0.257		0.132	0.132		178431
S.Mainland-Islands LN-EBA	Aposelemis N	Anatolia LC-EBA		0.0579202	0.674	0.326		0.065	0.065		181503
Crete EMBA	Aposelemis N	Anatolia LC-EBA		0.481913	0.575	0.425		0.053	0.053		178752
S.Mainland-Islands LN-EBA	Aposelemis N	Iran C (Seh Gabi)		0.231794	0.804	0.196		0.034	0.034		214562
Crete EMBA	Aposelemis N	Iran C (Seh Gabi)		0.375508	0.786	0.214		0.033	0.033		200293
S.Mainland-Islands LN-EBA	Aposelemis N	mount. Caucasus En-BA		0.437704	0.785	0.215		0.035	0.035		190203
Crete EMBA	Aposelemis N	mount. Caucasus En-BA		0.788683	0.779	0.221		0.033	0.033		185206
S.Mainland-Islands LN-EBA	Aposelemis N	W. Eurasian Steppe En-BA		0.0607732	0.904	0.096		0.024	0.024		181633
Crete EMBA	Aposelemis N	W. Eurasian Steppe En-BA		0.00889146	0.922	0.078		0.024	0.024		177608
S.Mainland-Islands LN-EBA	W. Anatolia N	Anatolia LC-EBA	EEHG	0.556638	0.537	0.432	0.031	0.028	0.029	0.007	312705	Three-way rotating model for the third Source and Source1,2 fixed
Crete EMBA	W. Anatolia N	Anatolia LC-EBA	EEHG	0.00371925	0.483	0.507	0.01	0.025	0.026	0.007	311268
S.Mainland-Islands LN-EBA	W. Anatolia N	Anatolia LC-EBA	CHG	0.0484071	0.643	0.266	0.091	0.055	0.087	0.036	331915
Crete EMBA	W. Anatolia N	Anatolia LC-EBA	CHG	0.0100449	0.556	0.378	0.066	0.051	0.082	0.034	330762
S.Mainland-Islands LN-EBA	W. Anatolia N	Anatolia LC-EBA	W. Iran N	0.00891379	0.591	0.358	0.051	0.059	0.092	0.036	309890
Crete EMBA	W. Anatolia N	Anatolia LC-EBA	W. Iran N	0.193682	0.523	0.423	0.054	0.045	0.071	0.029	308605
S.Mainland-Islands LN-EBA	W. Anatolia N	Anatolia LC-EBA	S. Levant N	0.0136695	0.58	0.489	-0.069	0.036	0.032	0.032	240654
Crete EMBA	W. Anatolia N	Anatolia LC-EBA	S. Levant N	0.00685615	0.532	0.531	-0.062	0.034	0.027	0.029	239193
S.Mainland-Islands LN-EBA	W. Anatolia N	Anatolia LC-EBA	Iran C (Seh Gabi)	0.00256551	0.505	0.533	-0.039	0.056	0.115	0.064	304773
Crete EMBA	W. Anatolia N	Anatolia LC-EBA	Iran C (Seh Gabi)	0.022121	0.417	0.677	-0.095	0.038	0.075	0.042	303309
S.Mainland-Islands LN-EBA	W. Anatolia N	Anatolia LC-EBA	mount. Caucasus En-BA	0.413571	0.651	0.142	0.208	0.05	0.106	0.062	317593
Crete EMBA	W. Anatolia N	Anatolia LC-EBA	mount. Caucasus En-BA	0.00345596	0.564	0.308	0.129	0.048	0.103	0.059	317280
S.Mainland-Islands LN-EBA	W. Anatolia N	Anatolia LC-EBA	W. Eurasian Steppe En-BA	0.810007	0.576	0.374	0.05	0.03	0.036	0.014	308852
Crete EMBA	W. Anatolia N	Anatolia LC-EBA	W. Eurasian Steppe En-BA	0.00680064	0.505	0.479	0.016	0.027	0.032	0.012	308831

## Sheet: Supplementary Table 8
Supplementary Table 8. Two-way qpAdm models for LBA Aegean groups with a local source (Source 1) and a battery of Bronze Age European populations (Source 2). Models with very poor fit (p-value ≤ 0.01), infeasible coefficients (± 1SE), and low number of SNPs (≤ 150,000) are annotated in italics. Fitting models are annotated in bold, and those including the corresponding local source, or one-way fr…
Target	Source 1	Source 2	P-value	Coeff. 1	Coeff. 2	SE	Nb. SNPs	Target's Origin
Aposelemis LBA	Crete EMBA	W. Eurasian Steppe En-BA	0.434668	0.967	0.033	0.028	173157	Crete
Aposelemis LBA	N. Mainland LN	W. Eurasian Steppe En-BA	0.254454	0.905	0.095	0.034	182733	Crete
Aposelemis LBA	S. Mainland-Islands LN-EBA	W. Eurasian Steppe En-BA	0.599238	0.974	0.026	0.029	176970	Crete
Aposelemis LBA	Crete EMBA	Serbia EBA	0.528807	0.926	0.074	0.048	181743	Crete
Aposelemis LBA	N. Mainland LN	Serbia EBA	0.115702	0.873	0.127	0.059	199939	Crete
Aposelemis LBA	S. Mainland-Islands LN-EBA	Serbia EBA	0.603399	0.953	0.047	0.05	188633	Crete
Aposelemis LBA	Crete EMBA	mount. Caucasus En-BA	0.457435	0.931	0.069	0.055	180102	Crete
Aposelemis LBA	N. Mainland LN	mount. Caucasus En-BA	0.562059	0.798	0.202	0.056	193459	Crete
Aposelemis LBA	S. Mainland-Islands LN-EBA	mount. Caucasus En-BA	0.731941	0.919	0.081	0.055	184969	Crete
Aposelemis LBA	Crete EMBA	Levant C	0.426882	1.162	-0.162	0.166	187903	Crete
Aposelemis LBA	N. Mainland LN	Levant C	0.0354092	1.079	-0.079	0.262	216949	Crete
Aposelemis LBA	S. Mainland-Islands LN-EBA	Levant C	0.545755	1.084	-0.084	0.15	196788	Crete
Aposelemis LBA	Crete EMBA	Italy-Sicily LBA	0.512043	0.81	0.19	0.143	192152	Crete
Aposelemis LBA	Crete EMBA	Italy-Sicily LBA	0.512043	0.81	0.19	0.143	192152	Crete
Aposelemis LBA	N. Mainland LN	Italy-Sicily LBA	0.0664357	0.715	0.285	0.241	249571	Crete
Aposelemis LBA	N. Mainland LN	Italy-Sicily LBA	0.0664357	0.715	0.285	0.241	249571	Crete
Aposelemis LBA	S. Mainland-Islands LN-EBA	Italy-Sicily LBA	0.583865	0.943	0.057	0.169	206917	Crete
Aposelemis LBA	S. Mainland-Islands LN-EBA	Italy-Sicily LBA	0.583865	0.943	0.057	0.169	206917	Crete
Aposelemis LBA	Crete EMBA	Italy-Sicily EBA	0.474322	0.863	0.137	0.098	194055	Crete
Aposelemis LBA	S. Mainland-Islands LN-EBA	Italy-Sicily EBA	0.49989	0.925	0.075	0.108	206825	Crete
Aposelemis LBA	Crete EMBA	Italy-Sardinia LBA	0.573055	0.896	0.104	0.069	192793	Crete
Aposelemis LBA	N. Mainland LN	Italy-Sardinia LBA	0.0357326	0.923	0.077	0.103	238202	Crete
Aposelemis LBA	S. Mainland-Islands LN-EBA	Italy-Sardinia LBA	0.583726	0.948	0.052	0.074	205456	Crete
Aposelemis LBA	Crete EMBA	Italy BA (WES)	0.368959	0.895	0.105	0.078	178940	Crete
Aposelemis LBA	N. Mainland LN	Italy BA (WES)	0.0233851	0.846	0.154	0.111	242600	Crete
Aposelemis LBA	S. Mainland-Islands LN-EBA	Italy BA (WES)	0.460872	0.939	0.061	0.081	193875	Crete
Aposelemis LBA	Crete EMBA	Israel MLBA	0.373129	0.982	0.018	0.098	181538	Crete
Aposelemis LBA	N. Mainland LN	Israel MLBA	0.113849	0.793	0.207	0.1	203101	Crete
Aposelemis LBA	S. Mainland-Islands LN-EBA	Israel MLBA	0.581962	0.944	0.056	0.095	188550	Crete
Aposelemis LBA	Crete EMBA	Hungary EBA 'Maros' (.sg)	0.741888	0.895	0.105	0.084	100655	Crete
Aposelemis LBA	N. Mainland LN	Hungary EBA 'Maros' (.sg)	0.545378	0.89	0.11	0.114	135853	Crete
Aposelemis LBA	S. Mainland-Islands LN-EBA	Hungary EBA 'Maros' (.sg)	0.816479	0.956	0.044	0.093	108716	Crete
Aposelemis LBA	Crete EMBA	Germany LN_EBA 'Corded Ware'	0.510569	0.951	0.049	0.033	194724	Crete
Aposelemis LBA	N. Mainland LN	Germany LN_EBA 'Corded Ware'	0.247847	0.885	0.115	0.04	242840	Crete
Aposelemis LBA	S. Mainland-Islands LN-EBA	Germany LN_EBA 'Corded Ware'	0.592231	0.966	0.034	0.035	207656	Crete
Aposelemis LBA	Crete EMBA	Czech Bohemia EBA 'Unetice'	0.506102	0.945	0.055	0.038	157481	Crete
Aposelemis LBA	N. Mainland LN	Czech Bohemia EBA 'Unetice'	0.161759	0.89	0.11	0.045	156167	Crete
Aposelemis LBA	S. Mainland-Islands LN-EBA	Czech Bohemia EBA 'Unetice'	0.601358	0.964	0.036	0.039	158015	Crete
Aposelemis LBA	Crete EMBA	Czech EBA 'Bell Beaker'	0.536049	0.934	0.066	0.042	172705	Crete
Aposelemis LBA	N. Mainland LN	Czech EBA 'Bell Beaker'	0.15883	0.876	0.124	0.051	179742	Crete
Aposelemis LBA	S. Mainland-Islands LN-EBA	Czech EBA 'Bell Beaker'	0.59596	0.959	0.041	0.044	175782	Crete
Aposelemis LBA	Crete EMBA	Croatia MBA	0.509196	0.9	0.1	0.072	181739	Crete
Aposelemis LBA	N. Mainland LN	Croatia MBA	0.156303	0.799	0.201	0.083	247230	Crete
Aposelemis LBA	S. Mainland-Islands LN-EBA	Croatia MBA	0.553473	0.927	0.073	0.074	197397	Crete
Aposelemis LBA	Crete EMBA	Bulgaria EBA	0.472118	0.891	0.109	0.076	190201	Crete
Aposelemis LBA	N. Mainland LN	Bulgaria EBA	0.0624828	0.812	0.188	0.091	238675	Crete
Aposelemis LBA	S. Mainland-Islands LN-EBA	Bulgaria EBA	0.483217	0.949	0.051	0.08	203405	Crete
Aposelemis LBA	Crete EMBA	Anatolia LC-EBA	0.394359	0.881	0.119	0.132	173794	Crete
Aposelemis LBA	N. Mainland LN	Anatolia LC-EBA	0.346266	0.644	0.356	0.111	179086	Crete
Aposelemis LBA	S. Mainland-Islands LN-EBA	Anatolia LC-EBA	0.690336	0.839	0.161	0.124	176618	Crete
Aposelemis LBA	Crete EMBA		0.408608				211979	Crete
Aposelemis LBA	N. Mainland LN		0.0429066				331046	Crete
Aposelemis LBA	S. Mainland-Islands LN-EBA		0.605831				234483	Crete
Aposelemis LBA	Croatia MBA		5.05834e-18				301453	Crete
Aposelemis LBA	Italy BA (WES)		3.61275e-14				295555	Crete
Aposelemis LBA	Italy-Sicily EBA		1.3083e-11				275186	Crete
Aposelemis LBA	Italy-Sicily EBA		0.000251849				294177	Crete
Armenoi LBA*	Crete EMBA	W. Eurasian Steppe En-BA	0.00994917	0.738	0.262	0.087	35819	Crete
Armenoi LBA*	N. Mainland LN	W. Eurasian Steppe En-BA	0.423893	0.754	0.246	0.092	36658	Crete
Armenoi LBA*	S. Mainland-Islands LN-EBA	W. Eurasian Steppe En-BA	0.0344801	0.777	0.223	0.092	36311	Crete
Armenoi LBA*	Crete EMBA	Serbia EBA	0.169195	0.416	0.584	0.144	36831	Crete
Armenoi LBA*	N. Mainland LN	Serbia EBA	0.615495	0.525	0.475	0.152	38697	Crete
Armenoi LBA*	S. Mainland-Islands LN-EBA	Serbia EBA	0.188597	0.466	0.534	0.16	37627	Crete
Armenoi LBA*	Crete EMBA	mount. Caucasus En-BA	0.000433121	0.85	0.15	0.194	36393	Crete
Armenoi LBA*	N. Mainland LN	mount. Caucasus En-BA	0.0950244	0.876	0.124	0.193	37510	Crete
Armenoi LBA*	S. Mainland-Islands LN-EBA	mount. Caucasus En-BA	0.00533641	0.929	0.071	0.188	36994	Crete
Armenoi LBA*	Crete EMBA	Levant C	0.0484658	6.434	-5.434	5.823	37225	Crete
Armenoi LBA*	N. Mainland LN	Levant C	0.510563	2.479	-1.479	1.36	39664	Crete
Armenoi LBA*	S. Mainland-Islands LN-EBA	Levant C	0.402123	3.54	-2.54	1.576	38258	Crete
Armenoi LBA*	Crete EMBA	Italy-Sicily LBA	0.285057	-0.817	1.817	0.92	38127	Crete
Armenoi LBA*	Crete EMBA	Italy-Sicily LBA	0.285057	-0.817	1.817	0.92	38127	Crete
Armenoi LBA*	N. Mainland LN	Italy-Sicily LBA	0.107095	-3.233	4.233	49.024	44071	Crete
Armenoi LBA*	N. Mainland LN	Italy-Sicily LBA	0.107095	-3.233	4.233	49.024	44071	Crete
Armenoi LBA*	S. Mainland-Islands LN-EBA	Italy-Sicily LBA	0.346221	-1.345	2.345	1.54	39795	Crete
Armenoi LBA*	S. Mainland-Islands LN-EBA	Italy-Sicily LBA	0.346221	-1.345	2.345	1.54	39795	Crete
Armenoi LBA*	Crete EMBA	Italy-Sicily EBA	0.17087	-0.48	1.48	0.483	38001	Crete
Armenoi LBA*	S. Mainland-Islands LN-EBA	Italy-Sicily EBA	0.34007	-1.328	2.328	1.245	39426	Crete
Armenoi LBA*	Crete EMBA	Italy-Sardinia LBA	0.388149	-0.115	1.115	0.29	37898	Crete
Armenoi LBA*	N. Mainland LN	Italy-Sardinia LBA	0.475247	0.06	0.94	0.485	42288	Crete
Armenoi LBA*	S. Mainland-Islands LN-EBA	Italy-Sardinia LBA	0.442612	-0.326	1.326	0.464	39299	Crete
Armenoi LBA*	Crete EMBA	Italy BA (WES)	0.249694	0.246	0.754	0.256	36323	Crete
Armenoi LBA*	N. Mainland LN	Italy BA (WES)	0.411194	0.426	0.574	0.306	43022	Crete
Armenoi LBA*	S. Mainland-Islands LN-EBA	Italy BA (WES)	0.291514	0.339	0.661	0.292	38029	Crete
Armenoi LBA*	Crete EMBA	Israel MLBA	0.00108619	1.744	-0.744	1.368	36699	Crete
Armenoi LBA*	N. Mainland LN	Israel MLBA	0.163234	1.517	-0.517	0.602	38355	Crete
Armenoi LBA*	S. Mainland-Islands LN-EBA	Israel MLBA	0.060445	2.072	-1.072	0.661	37408	Crete
Armenoi LBA*	Crete EMBA	Hungary EBA 'Maros' (.sg)	0.72681	0.64	0.36	0.217	29287	Crete
Armenoi LBA*	N. Mainland LN	Hungary EBA 'Maros' (.sg)	0.873108	0.584	0.416	0.207	33124	Crete
Armenoi LBA*	S. Mainland-Islands LN-EBA	Hungary EBA 'Maros' (.sg)	0.878888	0.837	0.163	0.258	30227	Crete
Armenoi LBA*	Crete EMBA	Germany LN_EBA 'Corded Ware'	0.056122	0.604	0.396	0.111	37827	Crete
Armenoi LBA*	N. Mainland LN	Germany LN_EBA 'Corded Ware'	0.615688	0.662	0.338	0.109	42662	Crete
Armenoi LBA*	S. Mainland-Islands LN-EBA	Germany LN_EBA 'Corded Ware'	0.0942856	0.651	0.349	0.121	39309	Crete
Armenoi LBA*	Crete EMBA	Czech Bohemia EBA 'Unetice'	0.080089	0.555	0.445	0.112	34546	Crete
Armenoi LBA*	N. Mainland LN	Czech Bohemia EBA 'Unetice'	0.621299	0.623	0.377	0.119	34352	Crete
Armenoi LBA*	S. Mainland-Islands LN-EBA	Czech Bohemia EBA 'Unetice'	0.107658	0.609	0.391	0.125	34663	Crete
Armenoi LBA*	Crete EMBA	Czech EBA 'Bell Beaker'	0.134596	0.489	0.511	0.124	35739	Crete
Armenoi LBA*	N. Mainland LN	Czech EBA 'Bell Beaker'	0.67069	0.57	0.43	0.131	36240	Crete
Armenoi LBA*	S. Mainland-Islands LN-EBA	Czech EBA 'Bell Beaker'	0.149453	0.541	0.459	0.14	36180	Crete
Armenoi LBA*	Crete EMBA	Croatia MBA	0.191336	0.134	0.866	0.299	37701	Crete
Armenoi LBA*	N. Mainland LN	Croatia MBA	0.437164	0.485	0.515	0.262	44689	Crete
Armenoi LBA*	S. Mainland-Islands LN-EBA	Croatia MBA	0.178591	0.115	0.885	0.404	39492	Crete
Armenoi LBA*	Crete EMBA	Bulgaria EBA	0.280414	-0.02	1.02	0.317	37866	Crete
Armenoi LBA*	N. Mainland LN	Bulgaria EBA	0.437257	0.274	0.726	0.326	42609	Crete
Armenoi LBA*	S. Mainland-Islands LN-EBA	Bulgaria EBA	0.282467	-0.087	1.087	0.421	39371	Crete
Armenoi LBA*	Crete EMBA	Anatolia LC-EBA	0.000507409	2.093	-1.093	4.687	35971	Crete
Armenoi LBA*	N. Mainland LN	Anatolia LC-EBA	0.152959	1.716	-0.716	1.048	36358	Crete
Armenoi LBA*	S. Mainland-Islands LN-EBA	Anatolia LC-EBA	0.0125252	1.828	-0.828	0.941	36327	Crete
Armenoi LBA*	Crete EMBA		0.000545706				39158	Crete
Armenoi LBA*	N. Mainland LN		0.10033				51365	Crete
Armenoi LBA*	S. Mainland-Islands LN-EBA		0.00726983				41554	Crete
Armenoi LBA*	Croatia MBA		0.219593				49924	Crete
Armenoi LBA*	Italy BA (WES)		0.229875				48240	Crete
Armenoi LBA*	Italy-Sicily EBA		0.131567				45531	Crete
Armenoi LBA*	Italy-Sicily EBA		0.184565				48134	Crete
Chania LBA (a)	Crete EMBA	W. Eurasian Steppe En-BA	0.2005	1	0	0.024	259180	Crete
Chania LBA (a)	N. Mainland LN	W. Eurasian Steppe En-BA	0.341246	0.918	0.082	0.029	275231	Crete
Chania LBA (a)	S. Mainland-Islands LN-EBA	W. Eurasian Steppe En-BA	0.119666	1	0	0.025	264745	Crete
Chania LBA (a)	Crete EMBA	Serbia EBA	0.207863	1.017	-0.017	0.042	270644	Crete
Chania LBA (a)	N. Mainland LN	Serbia EBA	0.0699553	0.929	0.071	0.052	297750	Crete
Chania LBA (a)	S. Mainland-Islands LN-EBA	Serbia EBA	0.143998	1.035	-0.035	0.044	280405	Crete
Chania LBA (a)	Crete EMBA	mount. Caucasus En-BA	0.251826	1.044	-0.044	0.048	271328	Crete
Chania LBA (a)	N. Mainland LN	mount. Caucasus En-BA	0.317362	0.861	0.139	0.048	293709	Crete
Chania LBA (a)	S. Mainland-Islands LN-EBA	mount. Caucasus En-BA	0.131094	1.024	-0.024	0.048	278230	Crete
Chania LBA (a)	Crete EMBA	Levant C	0.355114	1.159	-0.159	0.117	281047	Crete
Chania LBA (a)	N. Mainland LN	Levant C	0.0333714	1.058	-0.058	0.165	327946	Crete
Chania LBA (a)	S. Mainland-Islands LN-EBA	Levant C	0.191352	1.153	-0.153	0.125	294205	Crete
Chania LBA (a)	Crete EMBA	Italy-Sicily LBA	0.206005	1.068	-0.068	0.116	282617	Crete
Chania LBA (a)	Crete EMBA	Italy-Sicily LBA	0.206005	1.068	-0.068	0.116	282617	Crete
Chania LBA (a)	N. Mainland LN	Italy-Sicily LBA	0.0140427	0.928	0.072	0.181	368481	Crete
Chania LBA (a)	N. Mainland LN	Italy-Sicily LBA	0.0140427	0.928	0.072	0.181	368481	Crete
Chania LBA (a)	S. Mainland-Islands LN-EBA	Italy-Sicily LBA	0.173459	1.174	-0.174	0.139	304110	Crete
Chania LBA (a)	S. Mainland-Islands LN-EBA	Italy-Sicily LBA	0.173459	1.174	-0.174	0.139	304110	Crete
Chania LBA (a)	Crete EMBA	Italy-Sicily EBA	0.20587	1.072	-0.072	0.094	288803	Crete
Chania LBA (a)	S. Mainland-Islands LN-EBA	Italy-Sicily EBA	0.232095	1.151	-0.151	0.101	307404	Crete
Chania LBA (a)	Crete EMBA	Italy-Sardinia LBA	0.207422	1.037	-0.037	0.063	285604	Crete
Chania LBA (a)	N. Mainland LN	Italy-Sardinia LBA	0.0359329	1.057	-0.057	0.097	355270	Crete
Chania LBA (a)	S. Mainland-Islands LN-EBA	Italy-Sardinia LBA	0.223079	1.093	-0.093	0.067	304311	Crete
Chania LBA (a)	Crete EMBA	Italy BA (WES)	0.0501081	1.011	-0.011	0.069	267001	Crete
Chania LBA (a)	N. Mainland LN	Italy BA (WES)	0.0125273	0.917	0.083	0.087	361150	Crete
Chania LBA (a)	S. Mainland-Islands LN-EBA	Italy BA (WES)	0.0178625	1.023	-0.023	0.071	288663	Crete
Chania LBA (a)	Crete EMBA	Israel MLBA	0.316764	1.13	-0.13	0.09	270003	Crete
Chania LBA (a)	N. Mainland LN	Israel MLBA	0.0684568	0.863	0.137	0.086	305939	Crete
Chania LBA (a)	S. Mainland-Islands LN-EBA	Israel MLBA	0.159178	1.089	-0.089	0.087	280420	Crete
Chania LBA (a)	Crete EMBA	Hungary EBA 'Maros' (.sg)	0.899185	1.017	-0.017	0.073	142834	Crete
Chania LBA (a)	N. Mainland LN	Hungary EBA 'Maros' (.sg)	0.171124	0.949	0.051	0.096	193277	Crete
Chania LBA (a)	S. Mainland-Islands LN-EBA	Hungary EBA 'Maros' (.sg)	0.695834	1.08	-0.08	0.082	154129	Crete
Chania LBA (a)	Crete EMBA	Germany LN_EBA 'Corded Ware'	0.206202	1.005	-0.005	0.029	293485	Crete
Chania LBA (a)	N. Mainland LN	Germany LN_EBA 'Corded Ware'	0.21644	0.915	0.085	0.034	367170	Crete
Chania LBA (a)	S. Mainland-Islands LN-EBA	Germany LN_EBA 'Corded Ware'	0.140183	1.013	-0.013	0.03	312371	Crete
Chania LBA (a)	Crete EMBA	Czech Bohemia EBA 'Unetice'	0.202671	1.008	-0.008	0.032	232870	Crete
Chania LBA (a)	N. Mainland LN	Czech Bohemia EBA 'Unetice'	0.12286	0.924	0.076	0.039	231443	Crete
Chania LBA (a)	S. Mainland-Islands LN-EBA	Czech Bohemia EBA 'Unetice'	0.132607	1.02	-0.02	0.033	233426	Crete
Chania LBA (a)	Crete EMBA	Czech EBA 'Bell Beaker'	0.212805	1.012	-0.012	0.036	258653	Crete
Chania LBA (a)	N. Mainland LN	Czech EBA 'Bell Beaker'	0.106645	0.923	0.077	0.044	271546	Crete
Chania LBA (a)	S. Mainland-Islands LN-EBA	Czech EBA 'Bell Beaker'	0.147687	1.027	-0.027	0.037	263089	Crete
Chania LBA (a)	Crete EMBA	Croatia MBA	0.287343	1.028	-0.028	0.061	260777	Crete
Chania LBA (a)	N. Mainland LN	Croatia MBA	0.0714318	0.861	0.139	0.07	354733	Crete
Chania LBA (a)	S. Mainland-Islands LN-EBA	Croatia MBA	0.304114	1.054	-0.054	0.065	283272	Crete
Chania LBA (a)	Crete EMBA	Bulgaria EBA	0.322347	1.029	-0.029	0.064	279340	Crete
Chania LBA (a)	N. Mainland LN	Bulgaria EBA	0.0485944	0.914	0.086	0.079	352563	Crete
Chania LBA (a)	S. Mainland-Islands LN-EBA	Bulgaria EBA	0.254029	1.082	-0.082	0.069	298726	Crete
Chania LBA (a)	Crete EMBA	Anatolia LC-EBA	0.336962	1.159	-0.159	0.114	260512	Crete
Chania LBA (a)	N. Mainland LN	Anatolia LC-EBA	0.181754	0.78	0.22	0.092	269939	Crete
Chania LBA (a)	S. Mainland-Islands LN-EBA	Anatolia LC-EBA	0.145111	1.087	-0.087	0.108	264310	Crete
Chania LBA (a)	Crete EMBA		0.260525				325934	Crete
Chania LBA (a)	N. Mainland LN		0.0590264				504454	Crete
Chania LBA (a)	S. Mainland-Islands LN-EBA		0.160723				358883	Crete
Chania LBA (a)	Croatia MBA		1.56735e-31				436147	Crete
Chania LBA (a)	Italy BA (WES)		8.3393e-27				443343	Crete
Chania LBA (a)	Italy-Sicily EBA		3.20187e-23				416744	Crete
Chania LBA (a)	Italy-Sicily EBA		3.55842e-13				440154	Crete
Chania LBA (b)	Crete EMBA	W. Eurasian Steppe En-BA	0.070168	0.901	0.099	0.012	361850	Crete
Chania LBA (b)	N. Mainland LN	W. Eurasian Steppe En-BA	0.586826	0.844	0.156	0.02	375510	Crete
Chania LBA (b)	S. Mainland-Islands LN-EBA	W. Eurasian Steppe En-BA	0.334978	0.904	0.096	0.012	366172	Crete
Chania LBA (b)	Crete EMBA	Serbia EBA	0.354697	0.825	0.175	0.02	370549	Crete
Chania LBA (b)	N. Mainland LN	Serbia EBA	0.00197616	0.779	0.221	0.034	390393	Crete
Chania LBA (b)	S. Mainland-Islands LN-EBA	Serbia EBA	0.146094	0.834	0.166	0.022	378929	Crete
Chania LBA (b)	Crete EMBA	mount. Caucasus En-BA	9.59229e-08	0.87	0.13	0.024	377998	Crete
Chania LBA (b)	N. Mainland LN	mount. Caucasus En-BA	0.0934085	0.752	0.248	0.031	398090	Crete
Chania LBA (b)	S. Mainland-Islands LN-EBA	mount. Caucasus En-BA	0.000366988	0.85	0.15	0.024	383662	Crete
Chania LBA (b)	Crete EMBA	Levant C	6.40305e-13	1.095	-0.095	0.091	377755	Crete
Chania LBA (b)	N. Mainland LN	Levant C	2.85673e-08	1.273	-0.273	0.241	415595	Crete
Chania LBA (b)	S. Mainland-Islands LN-EBA	Levant C	4.55183e-11	1.066	-0.066	0.093	389195	Crete
Chania LBA (b)	Crete EMBA	Italy-Sicily LBA	0.00841541	0.586	0.414	0.063	363919	Crete
Chania LBA (b)	Crete EMBA	Italy-Sicily LBA	0.00841541	0.586	0.414	0.063	363919	Crete
Chania LBA (b)	N. Mainland LN	Italy-Sicily LBA	3.07633e-08	0.466	0.534	0.282	418270	Crete
Chania LBA (b)	N. Mainland LN	Italy-Sicily LBA	3.07633e-08	0.466	0.534	0.282	418270	Crete
Chania LBA (b)	S. Mainland-Islands LN-EBA	Italy-Sicily LBA	0.000278375	0.586	0.414	0.087	380084	Crete
Chania LBA (b)	S. Mainland-Islands LN-EBA	Italy-Sicily LBA	0.000278375	0.586	0.414	0.087	380084	Crete
Chania LBA (b)	Crete EMBA	Italy-Sicily EBA	1.765e-05	0.717	0.283	0.046	382066	Crete
Chania LBA (b)	S. Mainland-Islands LN-EBA	Italy-Sicily EBA	1.24353e-06	0.748	0.252	0.054	396834	Crete
Chania LBA (b)	Crete EMBA	Italy-Sardinia LBA	9.6092e-07	0.826	0.174	0.03	376033	Crete
Chania LBA (b)	N. Mainland LN	Italy-Sardinia LBA	1.45288e-08	0.949	0.051	0.077	424600	Crete
Chania LBA (b)	S. Mainland-Islands LN-EBA	Italy-Sardinia LBA	8.52297e-08	0.865	0.135	0.037	390766	Crete
Chania LBA (b)	Crete EMBA	Italy BA (WES)	0.237231	0.769	0.231	0.033	355244	Crete
Chania LBA (b)	N. Mainland LN	Italy BA (WES)	0.000690172	0.713	0.287	0.058	412327	Crete
Chania LBA (b)	S. Mainland-Islands LN-EBA	Italy BA (WES)	0.135019	0.776	0.224	0.034	369806	Crete
Chania LBA (b)	Crete EMBA	Israel MLBA	9.27146e-12	0.882	0.118	0.048	360958	Crete
Chania LBA (b)	N. Mainland LN	Israel MLBA	3.00085e-06	0.742	0.258	0.056	391489	Crete
Chania LBA (b)	S. Mainland-Islands LN-EBA	Israel MLBA	1.37556e-08	0.838	0.162	0.043	370305	Crete
Chania LBA (b)	Crete EMBA	Hungary EBA 'Maros' (.sg)	0.547015	0.719	0.281	0.041	183641	Crete
Chania LBA (b)	N. Mainland LN	Hungary EBA 'Maros' (.sg)	0.0278832	0.704	0.296	0.07	212545	Crete
Chania LBA (b)	S. Mainland-Islands LN-EBA	Hungary EBA 'Maros' (.sg)	0.501945	0.767	0.233	0.047	191333	Crete
Chania LBA (b)	Crete EMBA	Germany LN_EBA 'Corded Ware'	0.571267	0.878	0.122	0.014	399117	Crete
Chania LBA (b)	N. Mainland LN	Germany LN_EBA 'Corded Ware'	0.481405	0.818	0.182	0.023	450242	Crete
Chania LBA (b)	S. Mainland-Islands LN-EBA	Germany LN_EBA 'Corded Ware'	0.505341	0.885	0.115	0.014	413251	Crete
Chania LBA (b)	Crete EMBA	Czech Bohemia EBA 'Unetice'	0.727621	0.862	0.138	0.015	325935	Crete
Chania LBA (b)	N. Mainland LN	Czech Bohemia EBA 'Unetice'	0.0640118	0.808	0.192	0.026	323013	Crete
Chania LBA (b)	S. Mainland-Islands LN-EBA	Czech Bohemia EBA 'Unetice'	0.454111	0.87	0.13	0.016	325701	Crete
Chania LBA (b)	Crete EMBA	Czech EBA 'Bell Beaker'	0.719454	0.846	0.154	0.017	360538	Crete
Chania LBA (b)	N. Mainland LN	Czech EBA 'Bell Beaker'	0.0315492	0.79	0.21	0.028	372838	Crete
Chania LBA (b)	S. Mainland-Islands LN-EBA	Czech EBA 'Bell Beaker'	0.304662	0.856	0.144	0.018	364028	Crete
Chania LBA (b)	Crete EMBA	Croatia MBA	0.468116	0.746	0.254	0.031	324883	Crete
Chania LBA (b)	N. Mainland LN	Croatia MBA	0.00689634	0.652	0.348	0.048	378277	Crete
Chania LBA (b)	S. Mainland-Islands LN-EBA	Croatia MBA	0.101558	0.758	0.242	0.032	341133	Crete
Chania LBA (b)	Crete EMBA	Bulgaria EBA	0.0120472	0.758	0.242	0.031	361374	Crete
Chania LBA (b)	N. Mainland LN	Bulgaria EBA	6.43867e-06	0.722	0.278	0.055	410549	Crete
Chania LBA (b)	S. Mainland-Islands LN-EBA	Bulgaria EBA	9.95014e-05	0.774	0.226	0.035	376739	Crete
Chania LBA (b)	Crete EMBA	Anatolia LC-EBA	1.04548e-11	0.833	0.167	0.066	364531	Crete
Chania LBA (b)	N. Mainland LN	Anatolia LC-EBA	6.56545e-05	0.636	0.364	0.061	373388	Crete
Chania LBA (b)	S. Mainland-Islands LN-EBA	Anatolia LC-EBA	5.71954e-08	0.781	0.219	0.057	367415	Crete
Chania LBA (b)	Crete EMBA		8.90431e-13				456395	Crete
Chania LBA (b)	N. Mainland LN		3.05139e-08				546880	Crete
Chania LBA (b)	S. Mainland-Islands LN-EBA		2.3133e-10				485369	Crete
Chania LBA (b)	Croatia MBA		1.0314e-30				426813	Crete
Chania LBA (b)	Italy BA (WES)		4.19978e-28				471419	Crete
Chania LBA (b)	Italy-Sicily EBA		2.20278e-32				497425	Crete
Chania LBA (b)	Italy-Sicily EBA		2.02663e-09				478688	Crete
Chania LBA (XAN030)	Crete EMBA	W. Eurasian Steppe En-BA	0.101207	0.706	0.294	0.034	169989	Crete
Chania LBA (XAN030)	N. Mainland LN	W. Eurasian Steppe En-BA	0.386775	0.67	0.33	0.036	179759	Crete
Chania LBA (XAN030)	S. Mainland-Islands LN-EBA	W. Eurasian Steppe En-BA	0.234821	0.71	0.29	0.034	173408	Crete
Chania LBA (XAN030)	Crete EMBA	Serbia EBA	0.630778	0.452	0.548	0.06	177728	Crete
Chania LBA (XAN030)	N. Mainland LN	Serbia EBA	0.433495	0.422	0.578	0.06	195660	Crete
Chania LBA (XAN030)	S. Mainland-Islands LN-EBA	Serbia EBA	0.430927	0.465	0.535	0.063	184198	Crete
Chania LBA (XAN030)	Crete EMBA	mount. Caucasus En-BA	2.54218e-07	0.579	0.421	0.07	176811	Crete
Chania LBA (XAN030)	N. Mainland LN	mount. Caucasus En-BA	1.43183e-05	0.545	0.455	0.069	190271	Crete
Chania LBA (XAN030)	S. Mainland-Islands LN-EBA	mount. Caucasus En-BA	6.26228e-06	0.588	0.412	0.067	181234	Crete
Chania LBA (XAN030)	Crete EMBA	Levant C	2.53188e-14	0.801	0.199	0.441	183508	Crete
Chania LBA (XAN030)	N. Mainland LN	Levant C	2.14383e-09	3.96	-2.96	3.194	212532	Crete
Chania LBA (XAN030)	S. Mainland-Islands LN-EBA	Levant C	1.37025e-12	1.099	-0.099	0.496	191837	Crete
Chania LBA (XAN030)	Crete EMBA	Italy-Sicily LBA	0.027969	-0.311	1.311	0.214	187030	Crete
Chania LBA (XAN030)	Crete EMBA	Italy-Sicily LBA	0.027969	-0.311	1.311	0.214	187030	Crete
Chania LBA (XAN030)	N. Mainland LN	Italy-Sicily LBA	0.0916457	-0.363	1.363	0.21	245026	Crete
Chania LBA (XAN030)	N. Mainland LN	Italy-Sicily LBA	0.0916457	-0.363	1.363	0.21	245026	Crete
Chania LBA (XAN030)	S. Mainland-Islands LN-EBA	Italy-Sicily LBA	0.0527652	-0.458	1.458	0.268	200915	Crete
Chania LBA (XAN030)	S. Mainland-Islands LN-EBA	Italy-Sicily LBA	0.0527652	-0.458	1.458	0.268	200915	Crete
Chania LBA (XAN030)	Crete EMBA	Italy-Sicily EBA	5.85308e-06	0.081	0.919	0.168	189315	Crete
Chania LBA (XAN030)	S. Mainland-Islands LN-EBA	Italy-Sicily EBA	5.33675e-06	0.034	0.966	0.217	201191	Crete
Chania LBA (XAN030)	Crete EMBA	Italy-Sardinia LBA	2.1556e-08	0.443	0.557	0.12	187927	Crete
Chania LBA (XAN030)	N. Mainland LN	Italy-Sardinia LBA	6.1454e-09	0.387	0.613	0.181	233298	Crete
Chania LBA (XAN030)	S. Mainland-Islands LN-EBA	Italy-Sardinia LBA	1.38791e-08	0.478	0.522	0.139	199872	Crete
Chania LBA (XAN030)	Crete EMBA	Italy BA (WES)	0.425176	0.278	0.722	0.094	175528	Crete
Chania LBA (XAN030)	N. Mainland LN	Italy BA (WES)	0.450468	0.254	0.746	0.092	239628	Crete
Chania LBA (XAN030)	S. Mainland-Islands LN-EBA	Italy BA (WES)	0.365099	0.281	0.719	0.1	189640	Crete
Chania LBA (XAN030)	Crete EMBA	Israel MLBA	8.38174e-11	0.44	0.56	0.147	177273	Crete
Chania LBA (XAN030)	N. Mainland LN	Israel MLBA	5.23688e-10	0.441	0.559	0.194	198760	Crete
Chania LBA (XAN030)	S. Mainland-Islands LN-EBA	Israel MLBA	6.01857e-10	0.511	0.489	0.149	183537	Crete
Chania LBA (XAN030)	Crete EMBA	Hungary EBA 'Maros' (.sg)	0.790426	0.355	0.645	0.117	98363	Crete
Chania LBA (XAN030)	N. Mainland LN	Hungary EBA 'Maros' (.sg)	0.755445	0.391	0.609	0.123	133901	Crete
Chania LBA (XAN030)	S. Mainland-Islands LN-EBA	Hungary EBA 'Maros' (.sg)	0.742893	0.383	0.617	0.132	105827	Crete
Chania LBA (XAN030)	Crete EMBA	Germany LN_EBA 'Corded Ware'	0.582304	0.631	0.369	0.041	190907	Crete
Chania LBA (XAN030)	N. Mainland LN	Germany LN_EBA 'Corded Ware'	0.775981	0.598	0.402	0.043	239663	Crete
Chania LBA (XAN030)	S. Mainland-Islands LN-EBA	Germany LN_EBA 'Corded Ware'	0.613862	0.639	0.361	0.042	203021	Crete
Chania LBA (XAN030)	Crete EMBA	Czech Bohemia EBA 'Unetice'	0.913662	0.569	0.431	0.045	154263	Crete
Chania LBA (XAN030)	N. Mainland LN	Czech Bohemia EBA 'Unetice'	0.875969	0.538	0.462	0.046	153203	Crete
Chania LBA (XAN030)	S. Mainland-Islands LN-EBA	Czech Bohemia EBA 'Unetice'	0.788589	0.581	0.419	0.047	154667	Crete
Chania LBA (XAN030)	Crete EMBA	Czech EBA 'Bell Beaker'	0.889213	0.526	0.474	0.051	169493	Crete
Chania LBA (XAN030)	N. Mainland LN	Czech EBA 'Bell Beaker'	0.783768	0.497	0.503	0.051	176951	Crete
Chania LBA (XAN030)	S. Mainland-Islands LN-EBA	Czech EBA 'Bell Beaker'	0.72505	0.54	0.46	0.053	172252	Crete
Chania LBA (XAN030)	Crete EMBA	Croatia MBA	0.186245	0.348	0.652	0.09	175711	Crete
Chania LBA (XAN030)	N. Mainland LN	Croatia MBA	0.0600707	0.316	0.684	0.089	240286	Crete
Chania LBA (XAN030)	S. Mainland-Islands LN-EBA	Croatia MBA	0.10547	0.335	0.665	0.096	190610	Crete
Chania LBA (XAN030)	Crete EMBA	Bulgaria EBA	0.00179043	0.273	0.727	0.102	184992	Crete
Chania LBA (XAN030)	N. Mainland LN	Bulgaria EBA	0.000755199	0.21	0.79	0.114	233410	Crete
Chania LBA (XAN030)	S. Mainland-Islands LN-EBA	Bulgaria EBA	0.000823427	0.259	0.741	0.117	197305	Crete
Chania LBA (XAN030)	Crete EMBA	Anatolia LC-EBA	1.96592e-10	0.172	0.828	0.219	170527	Crete
Chania LBA (XAN030)	N. Mainland LN	Anatolia LC-EBA	1.0783e-09	0.235	0.765	0.272	175818	Crete
Chania LBA (XAN030)	S. Mainland-Islands LN-EBA	Anatolia LC-EBA	8.20926e-10	0.334	0.666	0.201	172782	Crete
Chania LBA (XAN030)	Crete EMBA		2.75253e-14				207990	Crete
Chania LBA (XAN030)	N. Mainland LN		2.94427e-12				326603	Crete
Chania LBA (XAN030)	S. Mainland-Islands LN-EBA		1.72259e-12				228616	Crete
Chania LBA (XAN030)	Croatia MBA		0.00490025				291644	Crete
Chania LBA (XAN030)	Italy BA (WES)		0.0768287				293502	Crete
Chania LBA (XAN030)	Italy-Sicily EBA		9.02832e-06				268598	Crete
Chania LBA (XAN030)	Italy-Sicily EBA		0.0141981				288191	Crete
Krousonas LBA	Crete EMBA	W. Eurasian Steppe En-BA	0.581164	0.732	0.268	0.032	181053	Crete
Krousonas LBA	N. Mainland LN	W. Eurasian Steppe En-BA	0.412441	0.666	0.334	0.034	191649	Crete
Krousonas LBA	S. Mainland-Islands LN-EBA	W. Eurasian Steppe En-BA	0.675386	0.74	0.26	0.032	185249	Crete
Krousonas LBA	Crete EMBA	Serbia EBA	0.0849245	0.561	0.439	0.056	190400	Crete
Krousonas LBA	N. Mainland LN	Serbia EBA	0.00022454	0.504	0.496	0.066	210161	Crete
Krousonas LBA	S. Mainland-Islands LN-EBA	Serbia EBA	0.048566	0.576	0.424	0.059	197754	Crete
Krousonas LBA	Crete EMBA	mount. Caucasus En-BA	0.00019751	0.602	0.398	0.06	188117	Crete
Krousonas LBA	N. Mainland LN	mount. Caucasus En-BA	0.0019715	0.503	0.497	0.057	202386	Crete
Krousonas LBA	S. Mainland-Islands LN-EBA	mount. Caucasus En-BA	0.00156876	0.612	0.388	0.06	193268	Crete
Krousonas LBA	Crete EMBA	Levant C	1.26076e-11	1.377	-0.377	0.472	196259	Crete
Krousonas LBA	N. Mainland LN	Levant C	1.62571e-13	1.677	-0.677	3.018	226645	Crete
Krousonas LBA	S. Mainland-Islands LN-EBA	Levant C	1.16751e-10	1.215	-0.215	0.3	205580	Crete
Krousonas LBA	Crete EMBA	Italy-Sicily LBA	0.000781523	-0.067	1.067	0.246	201535	Crete
Krousonas LBA	Crete EMBA	Italy-Sicily LBA	0.000781523	-0.067	1.067	0.246	201535	Crete
Krousonas LBA	N. Mainland LN	Italy-Sicily LBA	0.0189207	-0.543	1.543	0.257	263236	Crete
Krousonas LBA	N. Mainland LN	Italy-Sicily LBA	0.0189207	-0.543	1.543	0.257	263236	Crete
Krousonas LBA	S. Mainland-Islands LN-EBA	Italy-Sicily LBA	0.00118643	-0.252	1.252	0.304	217300	Crete
Krousonas LBA	S. Mainland-Islands LN-EBA	Italy-Sicily LBA	0.00118643	-0.252	1.252	0.304	217300	Crete
Krousonas LBA	Crete EMBA	Italy-Sicily EBA	5.36407e-07	0.405	0.595	0.139	202923	Crete
Krousonas LBA	S. Mainland-Islands LN-EBA	Italy-Sicily EBA	2.9763e-07	0.433	0.567	0.172	216637	Crete
Krousonas LBA	Crete EMBA	Italy-Sardinia LBA	2.53425e-09	0.664	0.336	0.098	201815	Crete
Krousonas LBA	N. Mainland LN	Italy-Sardinia LBA	2.37013e-13	0.788	0.212	0.207	250178	Crete
Krousonas LBA	S. Mainland-Islands LN-EBA	Italy-Sardinia LBA	1.78602e-09	0.727	0.273	0.115	215386	Crete
Krousonas LBA	Crete EMBA	Italy BA (WES)	0.415164	0.326	0.674	0.098	186264	Crete
Krousonas LBA	N. Mainland LN	Italy BA (WES)	0.0794727	0.18	0.82	0.103	254301	Crete
Krousonas LBA	S. Mainland-Islands LN-EBA	Italy BA (WES)	0.332576	0.326	0.674	0.106	202176	Crete
Krousonas LBA	Crete EMBA	Israel MLBA	2.93423e-09	0.538	0.462	0.133	190289	Crete
Krousonas LBA	N. Mainland LN	Israel MLBA	4.35941e-09	0.402	0.598	0.147	212637	Crete
Krousonas LBA	S. Mainland-Islands LN-EBA	Israel MLBA	3.63847e-08	0.569	0.431	0.124	197324	Crete
Krousonas LBA	Crete EMBA	Hungary EBA 'Maros' (.sg)	0.548156	0.386	0.614	0.109	103788	Crete
Krousonas LBA	N. Mainland LN	Hungary EBA 'Maros' (.sg)	0.265177	0.281	0.719	0.136	141427	Crete
Krousonas LBA	S. Mainland-Islands LN-EBA	Hungary EBA 'Maros' (.sg)	0.626577	0.442	0.558	0.117	112371	Crete
Krousonas LBA	Crete EMBA	Germany LN_EBA 'Corded Ware'	0.957128	0.672	0.328	0.038	203315	Crete
Krousonas LBA	N. Mainland LN	Germany LN_EBA 'Corded Ware'	0.384533	0.606	0.394	0.041	254940	Crete
Krousonas LBA	S. Mainland-Islands LN-EBA	Germany LN_EBA 'Corded Ware'	0.840592	0.682	0.318	0.039	217212	Crete
Krousonas LBA	Crete EMBA	Czech Bohemia EBA 'Unetice'	0.686887	0.639	0.361	0.043	164875	Crete
Krousonas LBA	N. Mainland LN	Czech Bohemia EBA 'Unetice'	0.0208214	0.585	0.415	0.047	163780	Crete
Krousonas LBA	S. Mainland-Islands LN-EBA	Czech Bohemia EBA 'Unetice'	0.501841	0.651	0.349	0.044	165559	Crete
Krousonas LBA	Crete EMBA	Czech EBA 'Bell Beaker'	0.48956	0.601	0.399	0.048	180582	Crete
Krousonas LBA	N. Mainland LN	Czech EBA 'Bell Beaker'	0.0103026	0.544	0.456	0.052	188123	Crete
Krousonas LBA	S. Mainland-Islands LN-EBA	Czech EBA 'Bell Beaker'	0.309133	0.615	0.385	0.049	183927	Crete
Krousonas LBA	Crete EMBA	Croatia MBA	0.165682	0.403	0.597	0.086	190761	Crete
Krousonas LBA	N. Mainland LN	Croatia MBA	0.0171283	0.274	0.726	0.091	260835	Crete
Krousonas LBA	S. Mainland-Islands LN-EBA	Croatia MBA	0.105046	0.408	0.592	0.092	207555	Crete
Krousonas LBA	Crete EMBA	Bulgaria EBA	0.000115033	0.462	0.538	0.093	199284	Crete
Krousonas LBA	N. Mainland LN	Bulgaria EBA	5.17221e-07	0.339	0.661	0.129	251006	Crete
Krousonas LBA	S. Mainland-Islands LN-EBA	Bulgaria EBA	3.29173e-05	0.479	0.521	0.108	213293	Crete
Krousonas LBA	Crete EMBA	Anatolia LC-EBA	4.6061e-08	0.297	0.703	0.165	181756	Crete
Krousonas LBA	N. Mainland LN	Anatolia LC-EBA	1.23412e-07	0.187	0.813	0.159	187281	Crete
Krousonas LBA	S. Mainland-Islands LN-EBA	Anatolia LC-EBA	2.10398e-07	0.384	0.616	0.159	184577	Crete
Krousonas LBA	Crete EMBA		6.43476e-12				220524	Crete
Krousonas LBA	N. Mainland LN		1.39625e-13				347647	Crete
Krousonas LBA	S. Mainland-Islands LN-EBA		1.12909e-10				244450	Crete
Krousonas LBA	Croatia MBA		0.000474169				318100	Crete
Krousonas LBA	Italy BA (WES)		0.0404717				310361	Crete
Krousonas LBA	Italy-Sicily EBA		1.27372e-08				287895	Crete
Krousonas LBA	Italy-Sicily EBA		0.00129508				308886	Crete
Koukounaries LBA	Crete EMBA	W. Eurasian Steppe En-BA	0.0970165	0.847	0.153	0.019	359253	Islands
Koukounaries LBA	N. Mainland LN	W. Eurasian Steppe En-BA	0.570596	0.786	0.214	0.023	379548	Islands
Koukounaries LBA	S. Mainland-Islands LN-EBA	W. Eurasian Steppe En-BA	0.0902109	0.848	0.152	0.02	365257	Islands
Koukounaries LBA	Crete EMBA	Serbia EBA	0.599961	0.719	0.281	0.033	370731	Islands
Koukounaries LBA	N. Mainland LN	Serbia EBA	0.0113681	0.664	0.336	0.039	401913	Islands
Koukounaries LBA	S. Mainland-Islands LN-EBA	Serbia EBA	0.178233	0.727	0.273	0.034	382021	Islands
Koukounaries LBA	Crete EMBA	mount. Caucasus En-BA	2.50763e-06	0.795	0.205	0.037	376750	Islands
Koukounaries LBA	N. Mainland LN	mount. Caucasus En-BA	0.00318354	0.69	0.31	0.038	405889	Islands
Koukounaries LBA	S. Mainland-Islands LN-EBA	mount. Caucasus En-BA	1.45623e-05	0.788	0.212	0.037	384614	Islands
Koukounaries LBA	Crete EMBA	Levant C	3.95515e-10	1.291	-0.291	0.14	383144	Islands
Koukounaries LBA	N. Mainland LN	Levant C	1.61144e-09	1.639	-0.639	0.41	440947	Islands
Koukounaries LBA	S. Mainland-Islands LN-EBA	Levant C	1.65333e-10	1.216	-0.216	0.135	398881	Islands
Koukounaries LBA	Crete EMBA	Italy-Sicily LBA	0.00923856	0.341	0.659	0.118	375026	Islands
Koukounaries LBA	Crete EMBA	Italy-Sicily LBA	0.00923856	0.341	0.659	0.118	375026	Islands
Koukounaries LBA	N. Mainland LN	Italy-Sicily LBA	9.69657e-05	0.047	0.953	0.204	468386	Islands
Koukounaries LBA	N. Mainland LN	Italy-Sicily LBA	9.69657e-05	0.047	0.953	0.204	468386	Islands
Koukounaries LBA	S. Mainland-Islands LN-EBA	Italy-Sicily LBA	0.00235122	0.272	0.728	0.147	399593	Islands
Koukounaries LBA	S. Mainland-Islands LN-EBA	Italy-Sicily LBA	0.00235122	0.272	0.728	0.147	399593	Islands
Koukounaries LBA	Crete EMBA	Italy-Sicily EBA	6.34204e-05	0.564	0.436	0.081	390718	Islands
Koukounaries LBA	S. Mainland-Islands LN-EBA	Italy-Sicily EBA	4.9147e-06	0.573	0.427	0.093	412455	Islands
Koukounaries LBA	Crete EMBA	Italy-Sardinia LBA	8.88916e-06	0.746	0.254	0.052	384620	Islands
Koukounaries LBA	N. Mainland LN	Italy-Sardinia LBA	1.80372e-10	0.816	0.184	0.097	464743	Islands
Koukounaries LBA	S. Mainland-Islands LN-EBA	Italy-Sardinia LBA	4.46477e-07	0.788	0.212	0.059	406084	Islands
Koukounaries LBA	Crete EMBA	Italy BA (WES)	0.910438	0.574	0.426	0.052	362851	Islands
Koukounaries LBA	N. Mainland LN	Italy BA (WES)	0.0928493	0.486	0.514	0.061	463770	Islands
Koukounaries LBA	S. Mainland-Islands LN-EBA	Italy BA (WES)	0.669804	0.57	0.43	0.053	386061	Islands
Koukounaries LBA	Crete EMBA	Israel MLBA	1.91727e-10	0.862	0.138	0.077	365244	Islands
Koukounaries LBA	N. Mainland LN	Israel MLBA	2.50532e-09	0.737	0.263	0.079	410827	Islands
Koukounaries LBA	S. Mainland-Islands LN-EBA	Israel MLBA	4.50674e-10	0.844	0.156	0.073	377867	Islands
Koukounaries LBA	Crete EMBA	Hungary EBA 'Maros' (.sg)	0.322212	0.621	0.379	0.065	187776	Islands
Koukounaries LBA	N. Mainland LN	Hungary EBA 'Maros' (.sg)	0.0202594	0.574	0.426	0.086	240506	Islands
Koukounaries LBA	S. Mainland-Islands LN-EBA	Hungary EBA 'Maros' (.sg)	0.280236	0.661	0.339	0.071	199948	Islands
Koukounaries LBA	Crete EMBA	Germany LN_EBA 'Corded Ware'	0.676212	0.812	0.188	0.022	404876	Islands
Koukounaries LBA	N. Mainland LN	Germany LN_EBA 'Corded Ware'	0.695074	0.748	0.252	0.027	489433	Islands
Koukounaries LBA	S. Mainland-Islands LN-EBA	Germany LN_EBA 'Corded Ware'	0.302555	0.816	0.184	0.023	426601	Islands
Koukounaries LBA	Crete EMBA	Czech Bohemia EBA 'Unetice'	0.866513	0.78	0.22	0.025	320178	Islands
Koukounaries LBA	N. Mainland LN	Czech Bohemia EBA 'Unetice'	0.206118	0.722	0.278	0.03	318125	Islands
Koukounaries LBA	S. Mainland-Islands LN-EBA	Czech Bohemia EBA 'Unetice'	0.398006	0.785	0.215	0.026	320283	Islands
Koukounaries LBA	Crete EMBA	Czech EBA 'Bell Beaker'	0.81877	0.758	0.242	0.028	358262	Islands
Koukounaries LBA	N. Mainland LN	Czech EBA 'Bell Beaker'	0.116541	0.699	0.301	0.032	375869	Islands
Koukounaries LBA	S. Mainland-Islands LN-EBA	Czech EBA 'Bell Beaker'	0.251294	0.764	0.236	0.029	363138	Islands
Koukounaries LBA	Crete EMBA	Croatia MBA	0.22044	0.625	0.375	0.051	336086	Islands
Koukounaries LBA	N. Mainland LN	Croatia MBA	0.0161287	0.54	0.46	0.056	433688	Islands
Koukounaries LBA	S. Mainland-Islands LN-EBA	Croatia MBA	0.0331587	0.624	0.376	0.055	361030	Islands
Koukounaries LBA	Crete EMBA	Bulgaria EBA	0.015249	0.647	0.353	0.052	371168	Islands
Koukounaries LBA	N. Mainland LN	Bulgaria EBA	1.15586e-05	0.586	0.414	0.065	453432	Islands
Koukounaries LBA	S. Mainland-Islands LN-EBA	Bulgaria EBA	0.000441014	0.66	0.34	0.059	393479	Islands
Koukounaries LBA	Crete EMBA	Anatolia LC-EBA	4.21341e-10	0.707	0.293	0.1	361211	Islands
Koukounaries LBA	N. Mainland LN	Anatolia LC-EBA	3.86486e-08	0.575	0.425	0.091	373773	Islands
Koukounaries LBA	S. Mainland-Islands LN-EBA	Anatolia LC-EBA	2.69208e-09	0.703	0.297	0.095	365061	Islands
Koukounaries LBA	Crete EMBA		1.48869e-11				461619	Islands
Koukounaries LBA	N. Mainland LN		1.83915e-11				647246	Islands
Koukounaries LBA	S. Mainland-Islands LN-EBA		3.75105e-11				500892	Islands
Koukounaries LBA	Croatia MBA		4.70408e-16				520090	Islands
Koukounaries LBA	Italy BA (WES)		5.94995e-11				561309	Islands
Koukounaries LBA	Italy-Sicily EBA		4.48231e-13				559991	Islands
Koukounaries LBA	Italy-Sicily EBA		0.000857378				572525	Islands
Lazarides LBA	Crete EMBA	W. Eurasian Steppe En-BA	0.631747	0.847	0.153	0.022	343022	Islands
Lazarides LBA	N. Mainland LN	W. Eurasian Steppe En-BA	0.304914	0.782	0.218	0.025	364170	Islands
Lazarides LBA	S. Mainland-Islands LN-EBA	W. Eurasian Steppe En-BA	0.510334	0.842	0.158	0.023	349848	Islands
Lazarides LBA	Crete EMBA	Serbia EBA	0.0143947	0.786	0.214	0.038	355933	Islands
Lazarides LBA	N. Mainland LN	Serbia EBA	6.70141e-06	0.719	0.281	0.048	389643	Islands
Lazarides LBA	S. Mainland-Islands LN-EBA	Serbia EBA	0.00251139	0.788	0.212	0.039	368193	Islands
Lazarides LBA	Crete EMBA	mount. Caucasus En-BA	0.0381821	0.743	0.257	0.044	359773	Islands
Lazarides LBA	N. Mainland LN	mount. Caucasus En-BA	0.41726	0.628	0.372	0.041	390053	Islands
Lazarides LBA	S. Mainland-Islands LN-EBA	mount. Caucasus En-BA	0.1331	0.72	0.28	0.043	368579	Islands
Lazarides LBA	Crete EMBA	Levant C	9.30201e-08	1.037	-0.037	0.133	370694	Islands
Lazarides LBA	N. Mainland LN	Levant C	4.41586e-11	1.298	-0.298	0.858	432857	Islands
Lazarides LBA	S. Mainland-Islands LN-EBA	Levant C	1.74451e-08	0.966	0.034	0.133	387727	Islands
Lazarides LBA	Crete EMBA	Italy-Sicily LBA	0.000696178	0.564	0.436	0.117	365679	Islands
Lazarides LBA	Crete EMBA	Italy-Sicily LBA	0.000696178	0.564	0.436	0.117	365679	Islands
Lazarides LBA	N. Mainland LN	Italy-Sicily LBA	2.08639e-07	0.232	0.768	0.202	471070	Islands
Lazarides LBA	N. Mainland LN	Italy-Sicily LBA	2.08639e-07	0.232	0.768	0.202	471070	Islands
Lazarides LBA	S. Mainland-Islands LN-EBA	Italy-Sicily LBA	7.87271e-05	0.547	0.453	0.145	392321	Islands
Lazarides LBA	S. Mainland-Islands LN-EBA	Italy-Sicily LBA	7.87271e-05	0.547	0.453	0.145	392321	Islands
Lazarides LBA	Crete EMBA	Italy-Sicily EBA	3.57935e-06	0.756	0.244	0.089	379088	Islands
Lazarides LBA	S. Mainland-Islands LN-EBA	Italy-Sicily EBA	3.78256e-07	0.782	0.218	0.096	402445	Islands
Lazarides LBA	Crete EMBA	Italy-Sardinia LBA	9.92312e-07	0.876	0.124	0.057	373619	Islands
Lazarides LBA	N. Mainland LN	Italy-Sardinia LBA	1.36466e-11	1.011	-0.011	0.118	461447	Islands
Lazarides LBA	S. Mainland-Islands LN-EBA	Italy-Sardinia LBA	1.17318e-07	0.906	0.094	0.061	396960	Islands
Lazarides LBA	Crete EMBA	Italy BA (WES)	0.0291225	0.68	0.32	0.064	349980	Islands
Lazarides LBA	N. Mainland LN	Italy BA (WES)	0.000247727	0.563	0.437	0.083	464603	Islands
Lazarides LBA	S. Mainland-Islands LN-EBA	Italy BA (WES)	0.00824961	0.671	0.329	0.065	376089	Islands
Lazarides LBA	Crete EMBA	Israel MLBA	2.02236e-05	0.716	0.284	0.081	354204	Islands
Lazarides LBA	N. Mainland LN	Israel MLBA	1.584e-05	0.546	0.454	0.073	403203	Islands
Lazarides LBA	S. Mainland-Islands LN-EBA	Israel MLBA	2.77064e-05	0.677	0.323	0.076	367789	Islands
Lazarides LBA	Crete EMBA	Hungary EBA 'Maros' (.sg)	0.0450096	0.631	0.369	0.08	182945	Islands
Lazarides LBA	N. Mainland LN	Hungary EBA 'Maros' (.sg)	0.00287036	0.568	0.432	0.107	243257	Islands
Lazarides LBA	S. Mainland-Islands LN-EBA	Hungary EBA 'Maros' (.sg)	0.0479232	0.666	0.334	0.082	196564	Islands
Lazarides LBA	Crete EMBA	Germany LN_EBA 'Corded Ware'	0.388412	0.826	0.174	0.027	389215	Islands
Lazarides LBA	N. Mainland LN	Germany LN_EBA 'Corded Ware'	0.0630217	0.754	0.246	0.031	482225	Islands
Lazarides LBA	S. Mainland-Islands LN-EBA	Germany LN_EBA 'Corded Ware'	0.146802	0.826	0.174	0.027	412623	Islands
Lazarides LBA	Crete EMBA	Czech Bohemia EBA 'Unetice'	0.122093	0.818	0.182	0.029	306134	Islands
Lazarides LBA	N. Mainland LN	Czech Bohemia EBA 'Unetice'	0.00104826	0.749	0.251	0.034	304112	Islands
Lazarides LBA	S. Mainland-Islands LN-EBA	Czech Bohemia EBA 'Unetice'	0.0288393	0.82	0.18	0.029	306586	Islands
Lazarides LBA	Crete EMBA	Czech EBA 'Bell Beaker'	0.060634	0.807	0.193	0.032	342662	Islands
Lazarides LBA	N. Mainland LN	Czech EBA 'Bell Beaker'	0.000283883	0.735	0.265	0.038	360360	Islands
Lazarides LBA	S. Mainland-Islands LN-EBA	Czech EBA 'Bell Beaker'	0.00965383	0.81	0.19	0.032	348211	Islands
Lazarides LBA	Crete EMBA	Croatia MBA	0.017049	0.712	0.288	0.058	331566	Islands
Lazarides LBA	N. Mainland LN	Croatia MBA	8.52023e-06	0.577	0.423	0.072	444336	Islands
Lazarides LBA	S. Mainland-Islands LN-EBA	Croatia MBA	0.00064719	0.708	0.292	0.063	359179	Islands
Lazarides LBA	Crete EMBA	Bulgaria EBA	0.000221811	0.742	0.258	0.062	362722	Islands
Lazarides LBA	N. Mainland LN	Bulgaria EBA	1.5125e-08	0.648	0.352	0.086	454637	Islands
Lazarides LBA	S. Mainland-Islands LN-EBA	Bulgaria EBA	9.18596e-06	0.759	0.241	0.067	386894	Islands
Lazarides LBA	Crete EMBA	Anatolia LC-EBA	0.000168306	0.55	0.45	0.11	345029	Islands
Lazarides LBA	N. Mainland LN	Anatolia LC-EBA	0.00123788	0.392	0.608	0.083	357693	Islands
Lazarides LBA	S. Mainland-Islands LN-EBA	Anatolia LC-EBA	0.000509447	0.522	0.478	0.099	349719	Islands
Lazarides LBA	Crete EMBA		1.92611e-07				437926	Islands
Lazarides LBA	N. Mainland LN		8.11898e-11				658821	Islands
Lazarides LBA	S. Mainland-Islands LN-EBA		4.12852e-08				479837	Islands
Lazarides LBA	Croatia MBA		6.15183e-19				548931	Islands
Lazarides LBA	Italy BA (WES)		4.71124e-14				571807	Islands
Lazarides LBA	Italy-Sicily EBA		1.19747e-19				550891	Islands
Lazarides LBA	Italy-Sicily EBA		2.72958e-07				572377	Islands
Salamis LBA**	Crete EMBA	W. Eurasian Steppe En-BA	0.369995	0.916	0.084	0.046	151984	Islands
Salamis LBA*	N. Mainland LN	W. Eurasian Steppe En-BA	0.0481897	0.9	0.1	0.056	159382	Islands
Salamis LBA*	S. Mainland-Islands LN-EBA	W. Eurasian Steppe En-BA	0.217032	0.918	0.082	0.048	154773	Islands
Salamis LBA*	Crete EMBA	Serbia EBA	0.239097	0.909	0.091	0.077	158360	Islands
Salamis LBA*	N. Mainland LN	Serbia EBA	0.0218215	0.922	0.078	0.099	171214	Islands
Salamis LBA*	S. Mainland-Islands LN-EBA	Serbia EBA	0.116372	0.939	0.061	0.083	163150	Islands
Salamis LBA*	Crete EMBA	mount. Caucasus En-BA	0.390094	0.824	0.176	0.093	157816	Islands
Salamis LBA*	N. Mainland LN	mount. Caucasus En-BA	0.150405	0.728	0.272	0.097	168832	Islands
Salamis LBA*	S. Mainland-Islands LN-EBA	mount. Caucasus En-BA	0.320723	0.801	0.199	0.094	161490	Islands
Salamis LBA*	Crete EMBA	Levant C	0.163419	0.956	0.044	0.317	163051	Islands
Salamis LBA*	N. Mainland LN	Levant C	0.0407959	0.616	0.384	0.32	186641	Islands
Salamis LBA*	S. Mainland-Islands LN-EBA	Levant C	0.156403	0.744	0.256	0.233	170046	Islands
Salamis LBA*	Crete EMBA	Italy-Sicily LBA	0.237058	0.966	0.034	0.255	159103	Islands
Salamis LBA*	Crete EMBA	Italy-Sicily LBA	0.237058	0.966	0.034	0.255	159103	Islands
Salamis LBA*	N. Mainland LN	Italy-Sicily LBA	0.0163347	0.874	0.126	28.41	201040	Islands
Salamis LBA*	N. Mainland LN	Italy-Sicily LBA	0.0163347	0.874	0.126	28.41	201040	Islands
Salamis LBA*	S. Mainland-Islands LN-EBA	Italy-Sicily LBA	0.184413	1.168	-0.168	0.318	170033	Islands
Salamis LBA*	S. Mainland-Islands LN-EBA	Italy-Sicily LBA	0.184413	1.168	-0.168	0.318	170033	Islands
Salamis LBA*	Crete EMBA	Italy-Sicily EBA	0.150113	0.956	0.044	0.169	166090	Islands
Salamis LBA*	S. Mainland-Islands LN-EBA	Italy-Sicily EBA	0.0758704	1.066	-0.066	0.21	175525	Islands
Salamis LBA*	Crete EMBA	Italy-Sardinia LBA	0.13868	1.021	-0.021	0.131	163168	Islands
Salamis LBA*	N. Mainland LN	Italy-Sardinia LBA	0.013111	1.135	-0.135	0.21	198329	Islands
Salamis LBA*	S. Mainland-Islands LN-EBA	Italy-Sardinia LBA	0.110406	1.123	-0.123	0.145	172888	Islands
Salamis LBA*	Crete EMBA	Italy BA (WES)	0.428165	0.911	0.089	0.133	152873	Islands
Salamis LBA*	N. Mainland LN	Italy BA (WES)	0.0198172	0.848	0.152	0.225	198241	Islands
Salamis LBA*	S. Mainland-Islands LN-EBA	Italy BA (WES)	0.102383	0.899	0.101	0.158	163606	Islands
Salamis LBA*	Crete EMBA	Israel MLBA	0.338278	0.715	0.285	0.18	157156	Islands
Salamis LBA*	N. Mainland LN	Israel MLBA	0.211566	0.537	0.463	0.152	176453	Islands
Salamis LBA*	S. Mainland-Islands LN-EBA	Israel MLBA	0.363348	0.643	0.357	0.165	162872	Islands
Salamis LBA*	Crete EMBA	Hungary EBA 'Maros' (.sg)	0.740773	0.923	0.077	0.143	86440	Islands
Salamis LBA*	N. Mainland LN	Hungary EBA 'Maros' (.sg)	0.781123	1.096	-0.096	0.216	110937	Islands
Salamis LBA*	S. Mainland-Islands LN-EBA	Hungary EBA 'Maros' (.sg)	0.530978	0.969	0.031	0.179	92175	Islands
Salamis LBA*	Crete EMBA	Germany LN_EBA 'Corded Ware'	0.320407	0.914	0.086	0.055	170163	Islands
Salamis LBA*	N. Mainland LN	Germany LN_EBA 'Corded Ware'	0.0360283	0.899	0.101	0.069	205366	Islands
Salamis LBA*	S. Mainland-Islands LN-EBA	Germany LN_EBA 'Corded Ware'	0.163302	0.927	0.073	0.059	179657	Islands
Salamis LBA*	Crete EMBA	Czech Bohemia EBA 'Unetice'	0.269151	0.916	0.084	0.061	139997	Islands
Salamis LBA*	N. Mainland LN	Czech Bohemia EBA 'Unetice'	0.0274729	0.918	0.082	0.077	139319	Islands
Salamis LBA*	S. Mainland-Islands LN-EBA	Czech Bohemia EBA 'Unetice'	0.133539	0.936	0.064	0.064	140241	Islands
Salamis LBA*	Crete EMBA	Czech EBA 'Bell Beaker'	0.264591	0.912	0.088	0.069	153014	Islands
Salamis LBA*	N. Mainland LN	Czech EBA 'Bell Beaker'	0.0287904	0.913	0.087	0.087	159657	Islands
Salamis LBA*	S. Mainland-Islands LN-EBA	Czech EBA 'Bell Beaker'	0.133976	0.935	0.065	0.073	155454	Islands
Salamis LBA*	Crete EMBA	Croatia MBA	0.401093	0.808	0.192	0.131	145605	Islands
Salamis LBA*	N. Mainland LN	Croatia MBA	0.0497452	0.758	0.242	0.181	190074	Islands
Salamis LBA*	S. Mainland-Islands LN-EBA	Croatia MBA	0.233345	0.804	0.196	0.14	156528	Islands
Salamis LBA*	Crete EMBA	Bulgaria EBA	0.209015	0.94	0.06	0.117	160019	Islands
Salamis LBA*	N. Mainland LN	Bulgaria EBA	0.01892	0.975	0.025	0.161	195802	Islands
Salamis LBA*	S. Mainland-Islands LN-EBA	Bulgaria EBA	0.0811056	1.007	-0.007	0.135	169923	Islands
Salamis LBA*	Crete EMBA	Anatolia LC-EBA	0.310751	0.673	0.327	0.216	152524	Islands
Salamis LBA*	N. Mainland LN	Anatolia LC-EBA	0.205218	0.479	0.521	0.179	156762	Islands
Salamis LBA*	S. Mainland-Islands LN-EBA	Anatolia LC-EBA	0.321058	0.608	0.392	0.197	154450	Islands
Salamis LBA*	Crete EMBA		0.225216				182256	Islands
Salamis LBA*	N. Mainland LN		0.0261636				267028	Islands
Salamis LBA*	S. Mainland-Islands LN-EBA		0.138012				198574	Islands
Salamis LBA*	Croatia MBA		3.91101e-05				227601	Islands
Salamis LBA*	Italy BA (WES)		1.94249e-06				237666	Islands
Salamis LBA*	Italy-Sicily EBA		9.73819e-07				227873	Islands
Salamis LBA*	Italy-Sicily EBA		0.00229416				235112	Islands
Aidonia LBA	Crete EMBA	W. Eurasian Steppe En-BA	0.00193679	0.801	0.199	0.021	314199	Mainland
Aidonia LBA	N. Mainland LN	W. Eurasian Steppe En-BA	0.172172	0.746	0.254	0.025	333403	Mainland
Aidonia LBA	S. Mainland-Islands LN-EBA	W. Eurasian Steppe En-BA	0.0162997	0.795	0.205	0.021	320583	Mainland
Aidonia LBA	Crete EMBA	Serbia EBA	0.00887065	0.649	0.351	0.036	327988	Mainland
Aidonia LBA	N. Mainland LN	Serbia EBA	0.0001725	0.604	0.396	0.043	359868	Mainland
Aidonia LBA	S. Mainland-Islands LN-EBA	Serbia EBA	0.0123396	0.649	0.351	0.036	339678	Mainland
Aidonia LBA	Crete EMBA	mount. Caucasus En-BA	3.96787e-11	0.734	0.266	0.042	328826	Mainland
Aidonia LBA	N. Mainland LN	mount. Caucasus En-BA	3.26173e-06	0.652	0.348	0.043	355912	Mainland
Aidonia LBA	S. Mainland-Islands LN-EBA	mount. Caucasus En-BA	1.45712e-09	0.718	0.282	0.042	337183	Mainland
Aidonia LBA	Crete EMBA	Levant C	1.98171e-17	1.412	-0.412	0.217	341907	Mainland
Aidonia LBA	N. Mainland LN	Levant C	8.49994e-12	2.081	-1.081	0.687	398128	Mainland
Aidonia LBA	S. Mainland-Islands LN-EBA	Levant C	3.62119e-16	1.489	-0.489	0.222	357517	Mainland
Aidonia LBA	Crete EMBA	Italy-Sicily LBA	0.00192551	-0.019	1.019	0.16	342127	Mainland
Aidonia LBA	Crete EMBA	Italy-Sicily LBA	0.00192551	-0.019	1.019	0.16	342127	Mainland
Aidonia LBA	N. Mainland LN	Italy-Sicily LBA	0.00524622	-0.222	1.222	0.16	439697	Mainland
Aidonia LBA	N. Mainland LN	Italy-Sicily LBA	0.00524622	-0.222	1.222	0.16	439697	Mainland
Aidonia LBA	S. Mainland-Islands LN-EBA	Italy-Sicily LBA	0.00216434	-0.091	1.091	0.167	366984	Mainland
Aidonia LBA	S. Mainland-Islands LN-EBA	Italy-Sicily LBA	0.00216434	-0.091	1.091	0.167	366984	Mainland
Aidonia LBA	Crete EMBA	Italy-Sicily EBA	8.63783e-09	0.394	0.606	0.095	351300	Mainland
Aidonia LBA	S. Mainland-Islands LN-EBA	Italy-Sicily EBA	2.51825e-09	0.391	0.609	0.105	372860	Mainland
Aidonia LBA	Crete EMBA	Italy-Sardinia LBA	4.04907e-11	0.633	0.367	0.066	346836	Mainland
Aidonia LBA	N. Mainland LN	Italy-Sardinia LBA	1.13823e-14	0.732	0.268	0.149	427523	Mainland
Aidonia LBA	S. Mainland-Islands LN-EBA	Italy-Sardinia LBA	1.75242e-11	0.646	0.354	0.069	368235	Mainland
Aidonia LBA	Crete EMBA	Italy BA (WES)	0.00602624	0.473	0.527	0.07	320951	Mainland
Aidonia LBA	N. Mainland LN	Italy BA (WES)	0.000598519	0.389	0.611	0.086	426323	Mainland
Aidonia LBA	S. Mainland-Islands LN-EBA	Italy BA (WES)	0.00625497	0.467	0.533	0.069	345364	Mainland
Aidonia LBA	Crete EMBA	Israel MLBA	1.93325e-16	0.691	0.309	0.097	328624	Mainland
Aidonia LBA	N. Mainland LN	Israel MLBA	2.64608e-13	0.671	0.329	0.107	372822	Mainland
Aidonia LBA	S. Mainland-Islands LN-EBA	Israel MLBA	1.04561e-15	0.696	0.304	0.099	341083	Mainland
Aidonia LBA	Crete EMBA	Hungary EBA 'Maros' (.sg)	0.488117	0.526	0.474	0.074	168777	Mainland
Aidonia LBA	N. Mainland LN	Hungary EBA 'Maros' (.sg)	0.136077	0.489	0.511	0.09	224725	Mainland
Aidonia LBA	S. Mainland-Islands LN-EBA	Hungary EBA 'Maros' (.sg)	0.472411	0.549	0.451	0.077	181862	Mainland
Aidonia LBA	Crete EMBA	Germany LN_EBA 'Corded Ware'	0.0782786	0.753	0.247	0.025	356179	Mainland
Aidonia LBA	N. Mainland LN	Germany LN_EBA 'Corded Ware'	0.345619	0.696	0.304	0.028	441787	Mainland
Aidonia LBA	S. Mainland-Islands LN-EBA	Germany LN_EBA 'Corded Ware'	0.214903	0.75	0.25	0.024	378246	Mainland
Aidonia LBA	Crete EMBA	Czech Bohemia EBA 'Unetice'	0.0832944	0.722	0.278	0.027	281649	Mainland
Aidonia LBA	N. Mainland LN	Czech Bohemia EBA 'Unetice'	0.0298323	0.672	0.328	0.032	279783	Mainland
Aidonia LBA	S. Mainland-Islands LN-EBA	Czech Bohemia EBA 'Unetice'	0.145025	0.72	0.28	0.027	282225	Mainland
Aidonia LBA	Crete EMBA	Czech EBA 'Bell Beaker'	0.102307	0.688	0.312	0.03	313923	Mainland
Aidonia LBA	N. Mainland LN	Czech EBA 'Bell Beaker'	0.0219514	0.638	0.362	0.035	329520	Mainland
Aidonia LBA	S. Mainland-Islands LN-EBA	Czech EBA 'Bell Beaker'	0.133981	0.688	0.312	0.03	319143	Mainland
Aidonia LBA	Crete EMBA	Croatia MBA	0.145131	0.494	0.506	0.057	313214	Mainland
Aidonia LBA	N. Mainland LN	Croatia MBA	0.0367693	0.399	0.601	0.061	419639	Mainland
Aidonia LBA	S. Mainland-Islands LN-EBA	Croatia MBA	0.0838832	0.495	0.505	0.059	339213	Mainland
Aidonia LBA	Crete EMBA	Bulgaria EBA	7.88032e-05	0.491	0.509	0.063	339227	Mainland
Aidonia LBA	N. Mainland LN	Bulgaria EBA	4.36325e-07	0.42	0.58	0.084	424167	Mainland
Aidonia LBA	S. Mainland-Islands LN-EBA	Bulgaria EBA	1.2535e-05	0.487	0.513	0.065	361595	Mainland
Aidonia LBA	Crete EMBA	Anatolia LC-EBA	1.92968e-16	0.599	0.401	0.132	315695	Mainland
Aidonia LBA	N. Mainland LN	Anatolia LC-EBA	4.4643e-13	0.588	0.412	0.13	326877	Mainland
Aidonia LBA	S. Mainland-Islands LN-EBA	Anatolia LC-EBA	1.49693e-15	0.595	0.405	0.128	320155	Mainland
Aidonia LBA	Crete EMBA		5.21529e-19				397603	Mainland
Aidonia LBA	N. Mainland LN		1.64464e-15				599225	Mainland
Aidonia LBA	S. Mainland-Islands LN-EBA		2.29332e-18				437063	Mainland
Aidonia LBA	Croatia MBA		3.17053e-09				516289	Mainland
Aidonia LBA	Italy BA (WES)		2.04018e-08				521591	Mainland
Aidonia LBA	Italy-Sicily EBA		2.89639e-12				508431	Mainland
Aidonia LBA	Italy-Sicily EBA		0.0032155				533098	Mainland
Apatheia LBA*	Crete EMBA	W. Eurasian Steppe En-BA	0.245855	0.827	0.173	0.038	172157	Mainland
Apatheia LBA*	N. Mainland LN	W. Eurasian Steppe En-BA	0.138351	0.783	0.217	0.044	180510	Mainland
Apatheia LBA*	S. Mainland-Islands LN-EBA	W. Eurasian Steppe En-BA	0.25828	0.827	0.173	0.037	175054	Mainland
Apatheia LBA*	Crete EMBA	Serbia EBA	0.145683	0.734	0.266	0.062	178589	Mainland
Apatheia LBA*	N. Mainland LN	Serbia EBA	0.0091998	0.71	0.29	0.077	192547	Mainland
Apatheia LBA*	S. Mainland-Islands LN-EBA	Serbia EBA	0.0674625	0.742	0.258	0.063	183716	Mainland
Apatheia LBA*	Crete EMBA	mount. Caucasus En-BA	0.0133126	0.75	0.25	0.079	178992	Mainland
Apatheia LBA*	N. Mainland LN	mount. Caucasus En-BA	0.104984	0.623	0.377	0.074	191678	Mainland
Apatheia LBA*	S. Mainland-Islands LN-EBA	mount. Caucasus En-BA	0.0384335	0.727	0.273	0.073	182892	Mainland
Apatheia LBA*	Crete EMBA	Levant C	0.000534076	0.795	0.205	0.348	183056	Mainland
Apatheia LBA*	N. Mainland LN	Levant C	0.000362939	0.602	0.398	0.346	209203	Mainland
Apatheia LBA*	S. Mainland-Islands LN-EBA	Levant C	0.00079997	0.642	0.358	0.264	190696	Mainland
Apatheia LBA*	Crete EMBA	Italy-Sicily LBA	0.126284	0.379	0.621	0.216	176223	Mainland
Apatheia LBA*	N. Mainland LN	Italy-Sicily LBA	0.0410324	0.023	0.977	0.288	219675	Mainland
Apatheia LBA*	S. Mainland-Islands LN-EBA	Italy-Sicily LBA	0.0774327	0.313	0.687	0.262	187597	Mainland
Apatheia LBA*	Crete EMBA	Italy-Sicily EBA	0.00904814	0.653	0.347	0.141	185685	Mainland
Apatheia LBA*	S. Mainland-Islands LN-EBA	Italy-Sicily EBA	0.00205993	0.65	0.35	0.169	195809	Mainland
Apatheia LBA*	Crete EMBA	Italy-Sardinia LBA	0.00460625	0.744	0.256	0.106	181959	Mainland
Apatheia LBA*	N. Mainland LN	Italy-Sardinia LBA	0.000115719	0.88	0.12	0.284	219243	Mainland
Apatheia LBA*	S. Mainland-Islands LN-EBA	Italy-Sardinia LBA	0.00136118	0.8	0.2	0.13	192276	Mainland
Apatheia LBA*	Crete EMBA	Italy BA (WES)	0.0601479	0.616	0.384	0.12	172691	Mainland
Apatheia LBA*	N. Mainland LN	Italy BA (WES)	0.00489294	0.45	0.55	0.183	219739	Mainland
Apatheia LBA*	S. Mainland-Islands LN-EBA	Italy BA (WES)	0.0176453	0.583	0.417	0.135	183702	Mainland
Apatheia LBA*	Crete EMBA	Israel MLBA	0.0265484	0.469	0.531	0.172	175382	Mainland
Apatheia LBA*	N. Mainland LN	Israel MLBA	0.0697725	0.394	0.606	0.125	196769	Mainland
Apatheia LBA*	S. Mainland-Islands LN-EBA	Israel MLBA	0.0652019	0.468	0.532	0.145	181444	Mainland
Apatheia LBA*	Crete EMBA	Hungary EBA 'Maros' (.sg)	0.853598	0.63	0.37	0.101	95563	Mainland
Apatheia LBA*	N. Mainland LN	Hungary EBA 'Maros' (.sg)	0.26033	0.629	0.371	0.164	120314	Mainland
Apatheia LBA*	S. Mainland-Islands LN-EBA	Hungary EBA 'Maros' (.sg)	0.749652	0.668	0.332	0.107	101421	Mainland
Apatheia LBA*	Crete EMBA	Germany LN_EBA 'Corded Ware'	0.378825	0.788	0.212	0.046	192951	Mainland
Apatheia LBA*	N. Mainland LN	Germany LN_EBA 'Corded Ware'	0.145752	0.742	0.258	0.053	230826	Mainland
Apatheia LBA*	S. Mainland-Islands LN-EBA	Germany LN_EBA 'Corded Ware'	0.249773	0.794	0.206	0.046	202922	Mainland
Apatheia LBA*	Crete EMBA	Czech Bohemia EBA 'Unetice'	0.247615	0.777	0.223	0.049	157963	Mainland
Apatheia LBA*	N. Mainland LN	Czech Bohemia EBA 'Unetice'	0.0352667	0.744	0.256	0.058	157291	Mainland
Apatheia LBA*	S. Mainland-Islands LN-EBA	Czech Bohemia EBA 'Unetice'	0.136818	0.783	0.217	0.049	158180	Mainland
Apatheia LBA*	Crete EMBA	Czech EBA 'Bell Beaker'	0.282327	0.742	0.258	0.055	173298	Mainland
Apatheia LBA*	N. Mainland LN	Czech EBA 'Bell Beaker'	0.0388758	0.708	0.292	0.065	181099	Mainland
Apatheia LBA*	S. Mainland-Islands LN-EBA	Czech EBA 'Bell Beaker'	0.13979	0.752	0.248	0.056	175778	Mainland
Apatheia LBA*	Crete EMBA	Croatia MBA	0.0867058	0.644	0.356	0.115	160030	Mainland
Apatheia LBA*	N. Mainland LN	Croatia MBA	0.0154367	0.544	0.456	0.136	206341	Mainland
Apatheia LBA*	S. Mainland-Islands LN-EBA	Croatia MBA	0.0280491	0.616	0.384	0.125	171637	Mainland
Apatheia LBA*	Crete EMBA	Bulgaria EBA	0.0824041	0.667	0.333	0.099	177259	Mainland
Apatheia LBA*	N. Mainland LN	Bulgaria EBA	0.00320196	0.61	0.39	0.149	215449	Mainland
Apatheia LBA*	S. Mainland-Islands LN-EBA	Bulgaria EBA	0.027568	0.67	0.33	0.108	187895	Mainland
Apatheia LBA*	Crete EMBA	Anatolia LC-EBA	0.00449368	0.5	0.5	0.211	173067	Mainland
Apatheia LBA*	N. Mainland LN	Anatolia LC-EBA	0.0220641	0.396	0.604	0.146	178190	Mainland
Apatheia LBA*	S. Mainland-Islands LN-EBA	Anatolia LC-EBA	0.0128475	0.496	0.504	0.167	174965	Mainland
Apatheia LBA*	Crete EMBA		0.000437728				209384	Mainland
Apatheia LBA*	N. Mainland LN		0.000183621				301851	Mainland
Apatheia LBA*	S. Mainland-Islands LN-EBA		0.000349463				227247	Mainland
Apatheia LBA*	Croatia MBA		4.40481e-05				250295	Mainland
Apatheia LBA*	Italy BA (WES)		6.07683e-05				263400	Mainland
Apatheia LBA*	Italy-Sicily EBA		2.10582e-06				256328	Mainland
Apatheia LBA*	Italy-Sicily EBA		0.0601565				257200	Mainland
GlykaNera LBA	Crete EMBA	W. Eurasian Steppe En-BA	0.2848	0.817	0.183	0.03	314649	Mainland
GlykaNera LBA	N. Mainland LN	W. Eurasian Steppe En-BA	0.469957	0.76	0.24	0.031	334402	Mainland
GlykaNera LBA	S. Mainland-Islands LN-EBA	W. Eurasian Steppe En-BA	0.546199	0.82	0.18	0.031	321509	Mainland
GlykaNera LBA	Crete EMBA	Serbia EBA	0.871551	0.656	0.344	0.052	329903	Mainland
GlykaNera LBA	N. Mainland LN	Serbia EBA	0.29253	0.588	0.412	0.052	364092	Mainland
GlykaNera LBA	S. Mainland-Islands LN-EBA	Serbia EBA	0.893736	0.666	0.334	0.053	342154	Mainland
GlykaNera LBA	Crete EMBA	mount. Caucasus En-BA	0.000830446	0.748	0.252	0.06	329297	Mainland
GlykaNera LBA	N. Mainland LN	mount. Caucasus En-BA	0.00303444	0.651	0.349	0.056	357087	Mainland
GlykaNera LBA	S. Mainland-Islands LN-EBA	mount. Caucasus En-BA	0.00656893	0.746	0.254	0.059	338254	Mainland
GlykaNera LBA	Crete EMBA	Levant C	8.16232e-07	1.097	-0.097	0.153	344130	Mainland
GlykaNera LBA	N. Mainland LN	Levant C	3.06011e-09	1.207	-0.207	0.357	404307	Mainland
GlykaNera LBA	S. Mainland-Islands LN-EBA	Levant C	4.80741e-06	1.065	-0.065	0.138	361010	Mainland
GlykaNera LBA	Crete EMBA	Italy-Sicily LBA	0.214793	0.165	0.835	0.157	346460	Mainland
GlykaNera LBA	N. Mainland LN	Italy-Sicily LBA	0.163317	-0.019	1.019	0.155	459513	Mainland
GlykaNera LBA	N. Mainland LN	Italy-Sicily LBA	0.163317	-0.019	1.019	0.155	459513	Mainland
GlykaNera LBA	S. Mainland-Islands LN-EBA	Italy-Sicily LBA	0.190552	0.144	0.856	0.176	373735	Mainland
GlykaNera LBA	Crete EMBA	Italy-Sicily EBA	0.0413705	0.416	0.584	0.116	353821	Mainland
GlykaNera LBA	S. Mainland-Islands LN-EBA	Italy-Sicily EBA	0.0334157	0.436	0.564	0.128	377507	Mainland
GlykaNera LBA	Crete EMBA	Italy-Sardinia LBA	0.0058128	0.63	0.37	0.085	350544	Mainland
GlykaNera LBA	N. Mainland LN	Italy-Sardinia LBA	7.30208e-06	0.548	0.452	0.114	440778	Mainland
GlykaNera LBA	S. Mainland-Islands LN-EBA	Italy-Sardinia LBA	0.00343328	0.664	0.336	0.092	374348	Mainland
GlykaNera LBA	Crete EMBA	Italy BA (WES)	0.687562	0.459	0.541	0.086	323470	Mainland
GlykaNera LBA	N. Mainland LN	Italy BA (WES)	0.465586	0.381	0.619	0.083	447233	Mainland
GlykaNera LBA	S. Mainland-Islands LN-EBA	Italy BA (WES)	0.719906	0.465	0.535	0.086	350936	Mainland
GlykaNera LBA	Crete EMBA	Israel MLBA	6.82883e-06	0.758	0.242	0.106	330521	Mainland
GlykaNera LBA	N. Mainland LN	Israel MLBA	3.71001e-07	0.642	0.358	0.106	376824	Mainland
GlykaNera LBA	S. Mainland-Islands LN-EBA	Israel MLBA	5.30329e-05	0.767	0.233	0.102	343805	Mainland
GlykaNera LBA	Crete EMBA	Hungary EBA 'Maros' (.sg)	0.872089	0.513	0.487	0.088	171590	Mainland
GlykaNera LBA	N. Mainland LN	Hungary EBA 'Maros' (.sg)	0.751756	0.483	0.517	0.093	238895	Mainland
GlykaNera LBA	S. Mainland-Islands LN-EBA	Hungary EBA 'Maros' (.sg)	0.858884	0.543	0.457	0.095	186049	Mainland
GlykaNera LBA	Crete EMBA	Germany LN_EBA 'Corded Ware'	0.818476	0.769	0.231	0.035	358666	Mainland
GlykaNera LBA	N. Mainland LN	Germany LN_EBA 'Corded Ware'	0.863921	0.708	0.292	0.036	454543	Mainland
GlykaNera LBA	S. Mainland-Islands LN-EBA	Germany LN_EBA 'Corded Ware'	0.912795	0.775	0.225	0.036	382734	Mainland
GlykaNera LBA	Crete EMBA	Czech Bohemia EBA 'Unetice'	0.891863	0.735	0.265	0.04	281981	Mainland
GlykaNera LBA	N. Mainland LN	Czech Bohemia EBA 'Unetice'	0.65287	0.673	0.327	0.04	279991	Mainland
GlykaNera LBA	S. Mainland-Islands LN-EBA	Czech Bohemia EBA 'Unetice'	0.941804	0.743	0.257	0.041	282657	Mainland
GlykaNera LBA	Crete EMBA	Czech EBA 'Bell Beaker'	0.879775	0.705	0.295	0.045	314293	Mainland
GlykaNera LBA	N. Mainland LN	Czech EBA 'Bell Beaker'	0.589017	0.64	0.36	0.045	329738	Mainland
GlykaNera LBA	S. Mainland-Islands LN-EBA	Czech EBA 'Bell Beaker'	0.904918	0.715	0.285	0.046	319648	Mainland
GlykaNera LBA	Crete EMBA	Croatia MBA	0.757458	0.537	0.463	0.079	318033	Mainland
GlykaNera LBA	N. Mainland LN	Croatia MBA	0.399006	0.44	0.56	0.075	440741	Mainland
GlykaNera LBA	S. Mainland-Islands LN-EBA	Croatia MBA	0.611435	0.545	0.455	0.084	346624	Mainland
GlykaNera LBA	Crete EMBA	Bulgaria EBA	0.354892	0.522	0.478	0.081	342962	Mainland
GlykaNera LBA	N. Mainland LN	Bulgaria EBA	0.0508803	0.415	0.585	0.083	438559	Mainland
GlykaNera LBA	S. Mainland-Islands LN-EBA	Bulgaria EBA	0.218585	0.54	0.46	0.087	367548	Mainland
GlykaNera LBA	Crete EMBA	Anatolia LC-EBA	1.31063e-05	0.611	0.389	0.156	316187	Mainland
GlykaNera LBA	N. Mainland LN	Anatolia LC-EBA	4.17297e-06	0.473	0.527	0.134	327231	Mainland
GlykaNera LBA	S. Mainland-Islands LN-EBA	Anatolia LC-EBA	9.17691e-05	0.642	0.358	0.145	320752	Mainland
GlykaNera LBA	Crete EMBA		1.17969e-06				395100	Mainland
GlykaNera LBA	N. Mainland LN		2.77091e-09				628956	Mainland
GlykaNera LBA	S. Mainland-Islands LN-EBA		9.77458e-06				436525	Mainland
GlykaNera LBA	Croatia MBA		8.29968e-06				544842	Mainland
GlykaNera LBA	Italy BA (WES)		0.00116994				555631	Mainland
GlykaNera LBA	Italy-Sicily EBA		0.000700392				515628	Mainland
GlykaNera LBA	Italy-Sicily EBA		0.220094				549738	Mainland
Logkas2 MBA	Crete EMBA	W. Eurasian Steppe En-BA	3.44772e-05	0.693	0.307	0.032	379805	Mainland
Logkas2 MBA	N. Mainland LN	W. Eurasian Steppe En-BA	0.0102562	0.653	0.347	0.032	404579	Mainland
Logkas2 MBA	S. Mainland-Islands LN-EBA	W. Eurasian Steppe En-BA	0.000566501	0.698	0.302	0.032	385567	Mainland
Logkas2 MBA	Crete EMBA	Serbia EBA	0.184722	0.403	0.597	0.053	387865	Mainland
Logkas2 MBA	N. Mainland LN	Serbia EBA	0.277646	0.368	0.632	0.052	425857	Mainland
Logkas2 MBA	S. Mainland-Islands LN-EBA	Serbia EBA	0.266074	0.418	0.582	0.055	400550	Mainland
Logkas2 MBA	Crete EMBA	mount. Caucasus En-BA	2.947e-17	0.679	0.321	0.062	399336	Mainland
Logkas2 MBA	N. Mainland LN	mount. Caucasus En-BA	6.69353e-14	0.63	0.37	0.063	434504	Mainland
Logkas2 MBA	S. Mainland-Islands LN-EBA	mount. Caucasus En-BA	5.75029e-15	0.689	0.311	0.059	406861	Mainland
Logkas2 MBA	Crete EMBA	Levant C	2.00824e-18	1.895	-0.895	0.335	399179	Mainland
Logkas2 MBA	N. Mainland LN	Levant C	2.83396e-11	3.362	-2.362	1.171	472409	Mainland
Logkas2 MBA	S. Mainland-Islands LN-EBA	Levant C	1.86746e-16	1.831	-0.831	0.316	417055	Mainland
Logkas2 MBA	Crete EMBA	Italy-Sicily LBA	0.0254448	-0.558	1.558	0.219	387890	Mainland
Logkas2 MBA	Crete EMBA	Italy-Sicily LBA	0.0254448	-0.558	1.558	0.219	387890	Mainland
Logkas2 MBA	N. Mainland LN	Italy-Sicily LBA	0.310401	-0.665	1.665	0.226	515061	Mainland
Logkas2 MBA	N. Mainland LN	Italy-Sicily LBA	0.310401	-0.665	1.665	0.226	515061	Mainland
Logkas2 MBA	S. Mainland-Islands LN-EBA	Italy-Sicily LBA	0.0607982	-0.673	1.673	0.24	417065	Mainland
Logkas2 MBA	S. Mainland-Islands LN-EBA	Italy-Sicily LBA	0.0607982	-0.673	1.673	0.24	417065	Mainland
Logkas2 MBA	Crete EMBA	Italy-Sicily EBA	1.81394e-08	-0.068	1.068	0.153	406502	Mainland
Logkas2 MBA	S. Mainland-Islands LN-EBA	Italy-Sicily EBA	1.59346e-08	-0.075	1.075	0.189	431712	Mainland
Logkas2 MBA	Crete EMBA	Italy-Sardinia LBA	1.75257e-10	0.333	0.667	0.092	399894	Mainland
Logkas2 MBA	N. Mainland LN	Italy-Sardinia LBA	2.23081e-11	0.226	0.774	0.123	504522	Mainland
Logkas2 MBA	S. Mainland-Islands LN-EBA	Italy-Sardinia LBA	1.97588e-10	0.36	0.64	0.1	425168	Mainland
Logkas2 MBA	Crete EMBA	Italy BA (WES)	0.393339	0.116	0.884	0.097	386712	Mainland
Logkas2 MBA	N. Mainland LN	Italy BA (WES)	0.610893	0.118	0.882	0.09	527792	Mainland
Logkas2 MBA	S. Mainland-Islands LN-EBA	Italy BA (WES)	0.420691	0.131	0.869	0.099	414489	Mainland
Logkas2 MBA	Crete EMBA	Israel MLBA	1.49826e-22	0.856	0.144	0.144	378417	Mainland
Logkas2 MBA	N. Mainland LN	Israel MLBA	1.64247e-20	0.903	0.097	0.209	436021	Mainland
Logkas2 MBA	S. Mainland-Islands LN-EBA	Israel MLBA	2.83422e-20	0.855	0.145	0.121	392756	Mainland
Logkas2 MBA	Crete EMBA	Hungary EBA 'Maros' (.sg)	0.865401	0.258	0.742	0.1	198446	Mainland
Logkas2 MBA	N. Mainland LN	Hungary EBA 'Maros' (.sg)	0.883818	0.252	0.748	0.101	274394	Mainland
Logkas2 MBA	S. Mainland-Islands LN-EBA	Hungary EBA 'Maros' (.sg)	0.867332	0.281	0.719	0.109	213355	Mainland
Logkas2 MBA	Crete EMBA	Germany LN_EBA 'Corded Ware'	0.0610418	0.605	0.395	0.036	428299	Mainland
Logkas2 MBA	N. Mainland LN	Germany LN_EBA 'Corded Ware'	0.608708	0.57	0.43	0.036	540525	Mainland
Logkas2 MBA	S. Mainland-Islands LN-EBA	Germany LN_EBA 'Corded Ware'	0.159277	0.615	0.385	0.037	452789	Mainland
Logkas2 MBA	Crete EMBA	Czech Bohemia EBA 'Unetice'	0.203546	0.539	0.461	0.041	335923	Mainland
Logkas2 MBA	N. Mainland LN	Czech Bohemia EBA 'Unetice'	0.664382	0.505	0.495	0.04	333899	Mainland
Logkas2 MBA	S. Mainland-Islands LN-EBA	Czech Bohemia EBA 'Unetice'	0.373145	0.551	0.449	0.042	335317	Mainland
Logkas2 MBA	Crete EMBA	Czech EBA 'Bell Beaker'	0.203048	0.49	0.51	0.046	376230	Mainland
Logkas2 MBA	N. Mainland LN	Czech EBA 'Bell Beaker'	0.508408	0.457	0.543	0.044	398094	Mainland
Logkas2 MBA	S. Mainland-Islands LN-EBA	Czech EBA 'Bell Beaker'	0.282285	0.503	0.497	0.047	380755	Mainland
Logkas2 MBA	Crete EMBA	Croatia MBA	0.489533	0.177	0.823	0.085	345611	Mainland
Logkas2 MBA	N. Mainland LN	Croatia MBA	0.660279	0.163	0.837	0.076	479328	Mainland
Logkas2 MBA	S. Mainland-Islands LN-EBA	Croatia MBA	0.460921	0.177	0.823	0.089	375884	Mainland
Logkas2 MBA	Crete EMBA	Bulgaria EBA	0.00901864	0.172	0.828	0.087	383145	Mainland
Logkas2 MBA	N. Mainland LN	Bulgaria EBA	0.0124653	0.112	0.888	0.088	491561	Mainland
Logkas2 MBA	S. Mainland-Islands LN-EBA	Bulgaria EBA	0.00646978	0.163	0.837	0.096	409709	Mainland
Logkas2 MBA	Crete EMBA	Anatolia LC-EBA	1.19499e-21	0.592	0.408	0.204	380034	Mainland
Logkas2 MBA	N. Mainland LN	Anatolia LC-EBA	4.85276e-20	0.68	0.32	0.349	395133	Mainland
Logkas2 MBA	S. Mainland-Islands LN-EBA	Anatolia LC-EBA	1.1198e-19	0.693	0.307	0.176	383314	Mainland
Logkas2 MBA	Crete EMBA		1.17463e-22				491546	Mainland
Logkas2 MBA	N. Mainland LN		1.26181e-20				760915	Mainland
Logkas2 MBA	S. Mainland-Islands LN-EBA		2.10246e-20				531735	Mainland
Logkas2 MBA	Croatia MBA		0.251892				595167	Mainland
Logkas2 MBA	Italy BA (WES)		0.350962				663597	Mainland
Logkas2 MBA	Italy-Sicily EBA		3.50362e-08				600792	Mainland
Logkas2 MBA	Italy-Sicily EBA		0.000667178				622697	Mainland
Logkas4 MBA	Crete EMBA	W. Eurasian Steppe En-BA	0.0377172	0.572	0.428	0.031	378903	Mainland
Logkas4 MBA	N. Mainland LN	W. Eurasian Steppe En-BA	0.274916	0.539	0.461	0.031	403955	Mainland
Logkas4 MBA	S. Mainland-Islands LN-EBA	W. Eurasian Steppe En-BA	0.0387191	0.575	0.425	0.031	384653	Mainland
Logkas4 MBA	Crete EMBA	Serbia EBA	2.71007e-05	0.299	0.701	0.056	386891	Mainland
Logkas4 MBA	N. Mainland LN	Serbia EBA	1.85844e-06	0.252	0.748	0.059	424976	Mainland
Logkas4 MBA	S. Mainland-Islands LN-EBA	Serbia EBA	1.34756e-05	0.298	0.702	0.057	399695	Mainland
Logkas4 MBA	Crete EMBA	mount. Caucasus En-BA	6.10788e-19	0.416	0.584	0.065	398319	Mainland
Logkas4 MBA	N. Mainland LN	mount. Caucasus En-BA	2.4209e-16	0.418	0.582	0.065	433666	Mainland
Logkas4 MBA	S. Mainland-Islands LN-EBA	mount. Caucasus En-BA	6.47178e-18	0.436	0.564	0.064	405950	Mainland
Logkas4 MBA	Crete EMBA	Levant C	2.33027e-30	3.275	-2.275	0.934	398043	Mainland
Logkas4 MBA	N. Mainland LN	Levant C	4.94132e-14	8.699	-7.699	6.255	471256	Mainland
Logkas4 MBA	S. Mainland-Islands LN-EBA	Levant C	1.53507e-29	2.528	-1.528	0.831	415802	Mainland
Logkas4 MBA	Crete EMBA	Italy-Sicily LBA	5.31495e-07	-1.171	2.171	0.358	386760	Mainland
Logkas4 MBA	Crete EMBA	Italy-Sicily LBA	5.31495e-07	-1.171	2.171	0.358	386760	Mainland
Logkas4 MBA	N. Mainland LN	Italy-Sicily LBA	0.0070459	-1.327	2.327	0.351	513791	Mainland
Logkas4 MBA	N. Mainland LN	Italy-Sicily LBA	0.0070459	-1.327	2.327	0.351	513791	Mainland
Logkas4 MBA	S. Mainland-Islands LN-EBA	Italy-Sicily LBA	1.09122e-05	-1.286	2.286	0.346	415850	Mainland
Logkas4 MBA	S. Mainland-Islands LN-EBA	Italy-Sicily LBA	1.09122e-05	-1.286	2.286	0.346	415850	Mainland
Logkas4 MBA	Crete EMBA	Italy-Sicily EBA	1.92469e-20	-0.32	1.32	0.241	405388	Mainland
Logkas4 MBA	S. Mainland-Islands LN-EBA	Italy-Sicily EBA	8.2833e-20	-0.509	1.509	0.325	430560	Mainland
Logkas4 MBA	Crete EMBA	Italy-Sardinia LBA	3.02893e-26	0.337	0.663	0.118	398648	Mainland
Logkas4 MBA	N. Mainland LN	Italy-Sardinia LBA	1.19656e-27	-0.037	1.037	0.39	502945	Mainland
Logkas4 MBA	S. Mainland-Islands LN-EBA	Italy-Sardinia LBA	9.16835e-27	0.343	0.657	0.134	423799	Mainland
Logkas4 MBA	Crete EMBA	Italy BA (WES)	0.0398514	-0.077	1.077	0.113	385255	Mainland
Logkas4 MBA	N. Mainland LN	Italy BA (WES)	0.0813296	-0.152	1.152	0.102	526342	Mainland
Logkas4 MBA	S. Mainland-Islands LN-EBA	Italy BA (WES)	0.0418762	-0.095	1.095	0.117	413007	Mainland
Logkas4 MBA	Crete EMBA	Israel MLBA	1.62204e-31	0.377	0.623	0.155	377502	Mainland
Logkas4 MBA	N. Mainland LN	Israel MLBA	2.74986e-30	0.504	0.496	0.382	434753	Mainland
Logkas4 MBA	S. Mainland-Islands LN-EBA	Israel MLBA	1.40175e-30	0.466	0.534	0.166	391604	Mainland
Logkas4 MBA	Crete EMBA	Hungary EBA 'Maros' (.sg)	0.144785	-0.003	1.003	0.128	197931	Mainland
Logkas4 MBA	N. Mainland LN	Hungary EBA 'Maros' (.sg)	0.156875	-0.087	1.087	0.14	273637	Mainland
Logkas4 MBA	S. Mainland-Islands LN-EBA	Hungary EBA 'Maros' (.sg)	0.141456	-0.006	1.006	0.142	212909	Mainland
Logkas4 MBA	Crete EMBA	Germany LN_EBA 'Corded Ware'	0.305834	0.488	0.512	0.038	426939	Mainland
Logkas4 MBA	N. Mainland LN	Germany LN_EBA 'Corded Ware'	0.458696	0.455	0.545	0.037	539554	Mainland
Logkas4 MBA	S. Mainland-Islands LN-EBA	Germany LN_EBA 'Corded Ware'	0.17006	0.489	0.511	0.038	451446	Mainland
Logkas4 MBA	Crete EMBA	Czech Bohemia EBA 'Unetice'	0.0747266	0.429	0.571	0.041	335289	Mainland
Logkas4 MBA	N. Mainland LN	Czech Bohemia EBA 'Unetice'	0.0234246	0.393	0.607	0.041	333315	Mainland
Logkas4 MBA	S. Mainland-Islands LN-EBA	Czech Bohemia EBA 'Unetice'	0.0365101	0.429	0.571	0.042	334597	Mainland
Logkas4 MBA	Crete EMBA	Czech EBA 'Bell Beaker'	0.0137855	0.376	0.624	0.045	375325	Mainland
Logkas4 MBA	N. Mainland LN	Czech EBA 'Bell Beaker'	0.0030411	0.341	0.659	0.045	397408	Mainland
Logkas4 MBA	S. Mainland-Islands LN-EBA	Czech EBA 'Bell Beaker'	0.00605089	0.374	0.626	0.046	379864	Mainland
Logkas4 MBA	Crete EMBA	Croatia MBA	0.0370984	-0.066	1.066	0.095	344643	Mainland
Logkas4 MBA	N. Mainland LN	Croatia MBA	0.0576902	-0.094	1.094	0.088	478327	Mainland
Logkas4 MBA	S. Mainland-Islands LN-EBA	Croatia MBA	0.041945	-0.091	1.091	0.098	374892	Mainland
Logkas4 MBA	Crete EMBA	Bulgaria EBA	3.05686e-13	0.09	0.91	0.109	382208	Mainland
Logkas4 MBA	N. Mainland LN	Bulgaria EBA	7.79832e-13	-0.073	1.073	0.159	490416	Mainland
Logkas4 MBA	S. Mainland-Islands LN-EBA	Bulgaria EBA	1.97803e-13	0.049	0.951	0.117	408446	Mainland
Logkas4 MBA	Crete EMBA	Anatolia LC-EBA	5.14521e-29	-0.051	1.051	0.249	378996	Mainland
Logkas4 MBA	N. Mainland LN	Anatolia LC-EBA	1.25874e-28	-0.701	1.701	1.882	393980	Mainland
Logkas4 MBA	S. Mainland-Islands LN-EBA	Anatolia LC-EBA	5.64062e-29	0.104	0.896	0.268	382209	Mainland
Logkas4 MBA	Crete EMBA		7.06159e-37				489751	Mainland
Logkas4 MBA	N. Mainland LN		2.7274e-32				758365	Mainland
Logkas4 MBA	S. Mainland-Islands LN-EBA		5.93253e-35				529737	Mainland
Logkas4 MBA	Croatia MBA		0.0462624				594794	Mainland
Logkas4 MBA	Italy BA (WES)		0.0477055				662305	Mainland
Logkas4 MBA	Italy-Sicily EBA		5.9328e-21				599838	Mainland
Logkas4 MBA	Italy-Sicily EBA		4.05483e-13				621606	Mainland
Mygdalia LBA	Crete EMBA	W. Eurasian Steppe En-BA	0.0261782	0.793	0.207	0.021	347481	Mainland
Mygdalia LBA	N. Mainland LN	W. Eurasian Steppe En-BA	0.847585	0.738	0.262	0.024	369554	Mainland
Mygdalia LBA	S. Mainland-Islands LN-EBA	W. Eurasian Steppe En-BA	0.0999347	0.797	0.203	0.021	354397	Mainland
Mygdalia LBA	Crete EMBA	Serbia EBA	0.181595	0.63	0.37	0.037	360949	Mainland
Mygdalia LBA	N. Mainland LN	Serbia EBA	0.0185795	0.585	0.415	0.041	396463	Mainland
Mygdalia LBA	S. Mainland-Islands LN-EBA	Serbia EBA	0.0998891	0.637	0.363	0.038	373392	Mainland
Mygdalia LBA	Crete EMBA	mount. Caucasus En-BA	5.17745e-10	0.723	0.277	0.044	364490	Mainland
Mygdalia LBA	N. Mainland LN	mount. Caucasus En-BA	6.2378e-06	0.647	0.353	0.044	395878	Mainland
Mygdalia LBA	S. Mainland-Islands LN-EBA	mount. Caucasus En-BA	3.86141e-08	0.718	0.282	0.042	373384	Mainland
Mygdalia LBA	Crete EMBA	Levant C	3.28225e-15	1.533	-0.533	0.227	375908	Mainland
Mygdalia LBA	N. Mainland LN	Levant C	2.0116e-10	2.111	-1.111	0.55	439605	Mainland
Mygdalia LBA	S. Mainland-Islands LN-EBA	Levant C	6.81273e-15	1.433	-0.433	0.23	393136	Mainland
Mygdalia LBA	Crete EMBA	Italy-Sicily LBA	0.000212055	0.073	0.927	0.165	370413	Mainland
Mygdalia LBA	N. Mainland LN	Italy-Sicily LBA	0.000198149	-0.262	1.262	0.327	478341	Mainland
Mygdalia LBA	S. Mainland-Islands LN-EBA	Italy-Sicily LBA	0.000189143	-0.032	1.032	0.195	397153	Mainland
Mygdalia LBA	Crete EMBA	Italy-Sicily EBA	2.53036e-09	0.376	0.624	0.108	384651	Mainland
Mygdalia LBA	S. Mainland-Islands LN-EBA	Italy-Sicily EBA	4.65632e-10	0.37	0.63	0.134	408540	Mainland
Mygdalia LBA	Crete EMBA	Italy-Sardinia LBA	1.96651e-11	0.665	0.335	0.069	379094	Mainland
Mygdalia LBA	N. Mainland LN	Italy-Sardinia LBA	6.44488e-14	0.732	0.268	0.119	469723	Mainland
Mygdalia LBA	S. Mainland-Islands LN-EBA	Italy-Sardinia LBA	2.54098e-12	0.701	0.299	0.078	402854	Mainland
Mygdalia LBA	Crete EMBA	Italy BA (WES)	0.475964	0.433	0.567	0.063	354275	Mainland
Mygdalia LBA	N. Mainland LN	Italy BA (WES)	0.177499	0.374	0.626	0.071	471857	Mainland
Mygdalia LBA	S. Mainland-Islands LN-EBA	Italy BA (WES)	0.362194	0.432	0.568	0.065	380938	Mainland
Mygdalia LBA	Crete EMBA	Israel MLBA	2.49321e-17	0.807	0.193	0.101	359225	Mainland
Mygdalia LBA	N. Mainland LN	Israel MLBA	9.86636e-15	0.797	0.203	0.124	409402	Mainland
Mygdalia LBA	S. Mainland-Islands LN-EBA	Israel MLBA	1.42535e-15	0.786	0.214	0.086	372799	Mainland
Mygdalia LBA	Crete EMBA	Hungary EBA 'Maros' (.sg)	0.788278	0.483	0.517	0.076	184926	Mainland
Mygdalia LBA	N. Mainland LN	Hungary EBA 'Maros' (.sg)	0.252624	0.435	0.565	0.091	246492	Mainland
Mygdalia LBA	S. Mainland-Islands LN-EBA	Hungary EBA 'Maros' (.sg)	0.640486	0.507	0.493	0.082	198945	Mainland
Mygdalia LBA	Crete EMBA	Germany LN_EBA 'Corded Ware'	0.371191	0.748	0.252	0.025	394409	Mainland
Mygdalia LBA	N. Mainland LN	Germany LN_EBA 'Corded Ware'	0.954312	0.693	0.307	0.028	491554	Mainland
Mygdalia LBA	S. Mainland-Islands LN-EBA	Germany LN_EBA 'Corded Ware'	0.408176	0.754	0.246	0.025	418532	Mainland
Mygdalia LBA	Crete EMBA	Czech Bohemia EBA 'Unetice'	0.441046	0.709	0.291	0.028	309856	Mainland
Mygdalia LBA	N. Mainland LN	Czech Bohemia EBA 'Unetice'	0.438986	0.66	0.34	0.031	308184	Mainland
Mygdalia LBA	S. Mainland-Islands LN-EBA	Czech Bohemia EBA 'Unetice'	0.346806	0.716	0.284	0.029	310375	Mainland
Mygdalia LBA	Crete EMBA	Czech EBA 'Bell Beaker'	0.204355	0.682	0.318	0.032	347355	Mainland
Mygdalia LBA	N. Mainland LN	Czech EBA 'Bell Beaker'	0.155335	0.634	0.366	0.034	365971	Mainland
Mygdalia LBA	S. Mainland-Islands LN-EBA	Czech EBA 'Bell Beaker'	0.119138	0.689	0.311	0.032	352854	Mainland
Mygdalia LBA	Crete EMBA	Croatia MBA	0.108682	0.478	0.522	0.061	336160	Mainland
Mygdalia LBA	N. Mainland LN	Croatia MBA	0.0464276	0.405	0.595	0.06	454719	Mainland
Mygdalia LBA	S. Mainland-Islands LN-EBA	Croatia MBA	0.0487933	0.479	0.521	0.065	364986	Mainland
Mygdalia LBA	Crete EMBA	Bulgaria EBA	3.91996e-05	0.472	0.528	0.069	367945	Mainland
Mygdalia LBA	N. Mainland LN	Bulgaria EBA	1.29443e-06	0.416	0.584	0.078	462708	Mainland
Mygdalia LBA	S. Mainland-Islands LN-EBA	Bulgaria EBA	4.36243e-06	0.472	0.528	0.076	392560	Mainland
Mygdalia LBA	Crete EMBA	Anatolia LC-EBA	4.39533e-15	0.567	0.433	0.136	349369	Mainland
Mygdalia LBA	N. Mainland LN	Anatolia LC-EBA	6.31387e-13	0.571	0.429	0.168	362520	Mainland
Mygdalia LBA	S. Mainland-Islands LN-EBA	Anatolia LC-EBA	1.58164e-13	0.59	0.41	0.121	353951	Mainland
Mygdalia LBA	Crete EMBA		1.63731e-17				444200	Mainland
Mygdalia LBA	N. Mainland LN		7.82534e-15				682730	Mainland
Mygdalia LBA	S. Mainland-Islands LN-EBA		2.59304e-16				487671	Mainland
Mygdalia LBA	Croatia MBA		1.87905e-08				573313	Mainland
Mygdalia LBA	Italy BA (WES)		1.61414e-05				582974	Mainland
Mygdalia LBA	Italy-Sicily EBA		5.66035e-12				564985	Mainland
Mygdalia LBA	Italy-Sicily EBA		0.000344798				571327	Mainland
Pylos LBA*	Crete EMBA	W. Eurasian Steppe En-BA	0.0138168	0.817	0.183	0.051	111412	Mainland
Pylos LBA*	N. Mainland LN	W. Eurasian Steppe En-BA	0.210413	0.827	0.173	0.061	116236	Mainland
Pylos LBA*	S. Mainland-Islands LN-EBA	W. Eurasian Steppe En-BA	0.0127563	0.824	0.176	0.052	113519	Mainland
Pylos LBA*	Crete EMBA	Serbia EBA	0.128722	0.607	0.393	0.089	116191	Mainland
Pylos LBA*	N. Mainland LN	Serbia EBA	0.259198	0.666	0.334	0.112	125227	Mainland
Pylos LBA*	S. Mainland-Islands LN-EBA	Serbia EBA	0.0809103	0.62	0.38	0.093	119811	Mainland
Pylos LBA*	Crete EMBA	mount. Caucasus En-BA	0.000370952	0.833	0.167	0.111	114932	Mainland
Pylos LBA*	N. Mainland LN	mount. Caucasus En-BA	0.0859152	0.783	0.217	0.111	121852	Mainland
Pylos LBA*	S. Mainland-Islands LN-EBA	mount. Caucasus En-BA	0.000564792	0.829	0.171	0.111	117675	Mainland
Pylos LBA*	Crete EMBA	Levant C	0.00015689	1.383	-0.383	1.176	119368	Mainland
Pylos LBA*	N. Mainland LN	Levant C	0.0227647	1.035	-0.035	0.427	134521	Mainland
Pylos LBA*	S. Mainland-Islands LN-EBA	Levant C	0.000191146	1.115	-0.115	0.671	124366	Mainland
Pylos LBA*	Crete EMBA	Italy-Sicily LBA	0.427006	-0.073	1.073	0.286	119383	Mainland
Pylos LBA*	Crete EMBA	Italy-Sicily LBA	0.427006	-0.073	1.073	0.286	119383	Mainland
Pylos LBA*	N. Mainland LN	Italy-Sicily LBA	0.548439	-0.056	1.056	0.33	149193	Mainland
Pylos LBA*	N. Mainland LN	Italy-Sicily LBA	0.548439	-0.056	1.056	0.33	149193	Mainland
Pylos LBA*	S. Mainland-Islands LN-EBA	Italy-Sicily LBA	0.474529	-0.215	1.215	0.351	127339	Mainland
Pylos LBA*	S. Mainland-Islands LN-EBA	Italy-Sicily LBA	0.474529	-0.215	1.215	0.351	127339	Mainland
Pylos LBA*	Crete EMBA	Italy-Sicily EBA	0.119984	0.2	0.8	0.224	122290	Mainland
Pylos LBA*	S. Mainland-Islands LN-EBA	Italy-Sicily EBA	0.102127	0.145	0.855	0.262	129240	Mainland
Pylos LBA*	Crete EMBA	Italy-Sardinia LBA	0.0830657	0.424	0.576	0.145	120874	Mainland
Pylos LBA*	N. Mainland LN	Italy-Sardinia LBA	0.141155	0.529	0.471	0.26	145286	Mainland
Pylos LBA*	S. Mainland-Islands LN-EBA	Italy-Sardinia LBA	0.0632101	0.428	0.572	0.157	127976	Mainland
Pylos LBA*	Crete EMBA	Italy BA (WES)	0.0819373	0.308	0.692	0.217	112603	Mainland
Pylos LBA*	N. Mainland LN	Italy BA (WES)	0.204656	0.352	0.648	0.259	144838	Mainland
Pylos LBA*	S. Mainland-Islands LN-EBA	Italy BA (WES)	0.0750248	0.301	0.699	0.235	120513	Mainland
Pylos LBA*	Crete EMBA	Israel MLBA	0.000150648	0.876	0.124	0.339	115899	Mainland
Pylos LBA*	N. Mainland LN	Israel MLBA	0.0321902	0.775	0.225	0.219	127767	Mainland
Pylos LBA*	S. Mainland-Islands LN-EBA	Israel MLBA	0.000241196	0.822	0.178	0.287	119848	Mainland
Pylos LBA*	Crete EMBA	Hungary EBA 'Maros' (.sg)	0.579472	0.486	0.514	0.145	67935	Mainland
Pylos LBA*	N. Mainland LN	Hungary EBA 'Maros' (.sg)	0.716371	0.606	0.394	0.198	86002	Mainland
Pylos LBA*	S. Mainland-Islands LN-EBA	Hungary EBA 'Maros' (.sg)	0.499878	0.479	0.521	0.152	72378	Mainland
Pylos LBA*	Crete EMBA	Germany LN_EBA 'Corded Ware'	0.0327191	0.765	0.235	0.061	123514	Mainland
Pylos LBA*	N. Mainland LN	Germany LN_EBA 'Corded Ware'	0.291715	0.78	0.22	0.072	148245	Mainland
Pylos LBA*	S. Mainland-Islands LN-EBA	Germany LN_EBA 'Corded Ware'	0.0224892	0.778	0.222	0.063	130585	Mainland
Pylos LBA*	Crete EMBA	Czech Bohemia EBA 'Unetice'	0.10388	0.703	0.297	0.067	103453	Mainland
Pylos LBA*	N. Mainland LN	Czech Bohemia EBA 'Unetice'	0.327274	0.735	0.265	0.082	102753	Mainland
Pylos LBA*	S. Mainland-Islands LN-EBA	Czech Bohemia EBA 'Unetice'	0.0729794	0.715	0.285	0.069	103665	Mainland
Pylos LBA*	Crete EMBA	Czech EBA 'Bell Beaker'	0.10448	0.665	0.335	0.076	111731	Mainland
Pylos LBA*	N. Mainland LN	Czech EBA 'Bell Beaker'	0.300845	0.705	0.295	0.094	115421	Mainland
Pylos LBA*	S. Mainland-Islands LN-EBA	Czech EBA 'Bell Beaker'	0.0710813	0.677	0.323	0.078	113465	Mainland
Pylos LBA*	Crete EMBA	Croatia MBA	0.0527819	0.527	0.473	0.161	112815	Mainland
Pylos LBA*	N. Mainland LN	Croatia MBA	0.301386	0.627	0.373	0.166	145590	Mainland
Pylos LBA*	S. Mainland-Islands LN-EBA	Croatia MBA	0.0404513	0.519	0.481	0.169	121059	Mainland
Pylos LBA*	Crete EMBA	Bulgaria EBA	0.216471	0.407	0.593	0.132	119911	Mainland
Pylos LBA*	N. Mainland LN	Bulgaria EBA	0.327339	0.458	0.542	0.172	144899	Mainland
Pylos LBA*	S. Mainland-Islands LN-EBA	Bulgaria EBA	0.195634	0.421	0.579	0.139	127227	Mainland
Pylos LBA*	Crete EMBA	Anatolia LC-EBA	0.000156834	0.86	0.14	0.352	111744	Mainland
Pylos LBA*	N. Mainland LN	Anatolia LC-EBA	0.0387849	0.772	0.228	0.234	114297	Mainland
Pylos LBA*	S. Mainland-Islands LN-EBA	Anatolia LC-EBA	0.000266171	0.825	0.175	0.316	113210	Mainland
Pylos LBA*	Crete EMBA		0.000241496				130968	Mainland
Pylos LBA*	N. Mainland LN		0.0367999				190334	Mainland
Pylos LBA*	S. Mainland-Islands LN-EBA		0.00036004				142852	Mainland
Pylos LBA*	Croatia MBA		0.00235671				172553	Mainland
Pylos LBA*	Italy BA (WES)		0.0545171				172116	Mainland
Pylos LBA*	Italy-Sicily EBA		0.123247				163855	Mainland
Pylos LBA*	Italy-Sicily EBA		0.499358				172609	Mainland
Tiryns IA	Crete EMBA	W. Eurasian Steppe En-BA	0.33394	0.797	0.203	0.037	143821	Mainland
Tiryns IA	N. Mainland LN	W. Eurasian Steppe En-BA	0.712895	0.741	0.259	0.039	151197	Mainland
Tiryns IA	S. Mainland-Islands LN-EBA	W. Eurasian Steppe En-BA	0.446999	0.798	0.202	0.037	146900	Mainland
Tiryns IA	Crete EMBA	Serbia EBA	0.230995	0.652	0.348	0.065	150961	Mainland
Tiryns IA	N. Mainland LN	Serbia EBA	0.034594	0.604	0.396	0.073	165400	Mainland
Tiryns IA	S. Mainland-Islands LN-EBA	Serbia EBA	0.162914	0.66	0.34	0.066	156491	Mainland
Tiryns IA	Crete EMBA	mount. Caucasus En-BA	0.00880158	0.695	0.305	0.073	148803	Mainland
Tiryns IA	N. Mainland LN	mount. Caucasus En-BA	0.0926573	0.596	0.404	0.067	159036	Mainland
Tiryns IA	S. Mainland-Islands LN-EBA	mount. Caucasus En-BA	0.0352138	0.683	0.317	0.07	152717	Mainland
Tiryns IA	Crete EMBA	Levant C	1.29556e-05	1.164	-0.164	0.315	155253	Mainland
Tiryns IA	N. Mainland LN	Levant C	1.6797e-05	1.906	-0.906	1.02	177554	Mainland
Tiryns IA	S. Mainland-Islands LN-EBA	Levant C	6.70083e-05	1.406	-0.406	0.369	162080	Mainland
Tiryns IA	Crete EMBA	Italy-Sicily LBA	0.0104954	0.184	0.816	0.266	159741	Mainland
Tiryns IA	Crete EMBA	Italy-Sicily LBA	0.0104954	0.184	0.816	0.266	159741	Mainland
Tiryns IA	N. Mainland LN	Italy-Sicily LBA	0.0125343	-0.273	1.273	0.366	206484	Mainland
Tiryns IA	N. Mainland LN	Italy-Sicily LBA	0.0125343	-0.273	1.273	0.366	206484	Mainland
Tiryns IA	S. Mainland-Islands LN-EBA	Italy-Sicily LBA	0.00825134	0.044	0.956	0.394	171462	Mainland
Tiryns IA	S. Mainland-Islands LN-EBA	Italy-Sicily LBA	0.00825134	0.044	0.956	0.394	171462	Mainland
Tiryns IA	Crete EMBA	Italy-Sicily EBA	0.00108431	0.501	0.499	0.168	160573	Mainland
Tiryns IA	S. Mainland-Islands LN-EBA	Italy-Sicily EBA	0.000670757	0.533	0.467	0.208	170744	Mainland
Tiryns IA	Crete EMBA	Italy-Sardinia LBA	0.000210911	0.746	0.254	0.111	159404	Mainland
Tiryns IA	N. Mainland LN	Italy-Sardinia LBA	4.85784e-06	0.84	0.16	0.189	195844	Mainland
Tiryns IA	S. Mainland-Islands LN-EBA	Italy-Sardinia LBA	0.000190095	0.796	0.204	0.123	169522	Mainland
Tiryns IA	Crete EMBA	Italy BA (WES)	0.573051	0.529	0.471	0.106	147287	Mainland
Tiryns IA	N. Mainland LN	Italy BA (WES)	0.344052	0.435	0.565	0.12	199587	Mainland
Tiryns IA	S. Mainland-Islands LN-EBA	Italy BA (WES)	0.479677	0.524	0.476	0.109	159131	Mainland
Tiryns IA	Crete EMBA	Israel MLBA	0.000579501	0.583	0.417	0.147	150481	Mainland
Tiryns IA	N. Mainland LN	Israel MLBA	0.00100262	0.462	0.538	0.149	166491	Mainland
Tiryns IA	S. Mainland-Islands LN-EBA	Israel MLBA	0.000904929	0.598	0.402	0.146	155770	Mainland
Tiryns IA	Crete EMBA	Hungary EBA 'Maros' (.sg)	0.793354	0.637	0.363	0.123	86725	Mainland
Tiryns IA	N. Mainland LN	Hungary EBA 'Maros' (.sg)	0.522626	0.597	0.403	0.149	116422	Mainland
Tiryns IA	S. Mainland-Islands LN-EBA	Hungary EBA 'Maros' (.sg)	0.677784	0.67	0.33	0.137	93332	Mainland
Tiryns IA	Crete EMBA	Germany LN_EBA 'Corded Ware'	0.481554	0.753	0.247	0.044	160569	Mainland
Tiryns IA	N. Mainland LN	Germany LN_EBA 'Corded Ware'	0.580355	0.694	0.306	0.046	199558	Mainland
Tiryns IA	S. Mainland-Islands LN-EBA	Germany LN_EBA 'Corded Ware'	0.494352	0.755	0.245	0.044	170920	Mainland
Tiryns IA	Crete EMBA	Czech Bohemia EBA 'Unetice'	0.393431	0.725	0.275	0.049	131640	Mainland
Tiryns IA	N. Mainland LN	Czech Bohemia EBA 'Unetice'	0.224421	0.675	0.325	0.052	130557	Mainland
Tiryns IA	S. Mainland-Islands LN-EBA	Czech Bohemia EBA 'Unetice'	0.333624	0.732	0.268	0.049	132085	Mainland
Tiryns IA	Crete EMBA	Czech EBA 'Bell Beaker'	0.263261	0.703	0.297	0.054	143239	Mainland
Tiryns IA	N. Mainland LN	Czech EBA 'Bell Beaker'	0.115463	0.653	0.347	0.058	148484	Mainland
Tiryns IA	S. Mainland-Islands LN-EBA	Czech EBA 'Bell Beaker'	0.203611	0.711	0.289	0.055	145681	Mainland
Tiryns IA	Crete EMBA	Croatia MBA	0.141872	0.527	0.473	0.101	152041	Mainland
Tiryns IA	N. Mainland LN	Croatia MBA	0.032009	0.45	0.55	0.113	205444	Mainland
Tiryns IA	S. Mainland-Islands LN-EBA	Croatia MBA	0.11181	0.53	0.47	0.104	164562	Mainland
Tiryns IA	Crete EMBA	Bulgaria EBA	0.0171549	0.558	0.442	0.108	157967	Mainland
Tiryns IA	N. Mainland LN	Bulgaria EBA	0.00122292	0.484	0.516	0.141	196605	Mainland
Tiryns IA	S. Mainland-Islands LN-EBA	Bulgaria EBA	0.00952667	0.581	0.419	0.117	168347	Mainland
Tiryns IA	Crete EMBA	Anatolia LC-EBA	0.00122842	0.389	0.611	0.188	144310	Mainland
Tiryns IA	N. Mainland LN	Anatolia LC-EBA	0.00386066	0.292	0.708	0.153	148171	Mainland
Tiryns IA	S. Mainland-Islands LN-EBA	Anatolia LC-EBA	0.00307036	0.421	0.579	0.169	146456	Mainland
Tiryns IA	Crete EMBA		1.60768e-05				173093	Mainland
Tiryns IA	N. Mainland LN		2.79574e-06					Mainland
Tiryns IA	S. Mainland-Islands LN-EBA		3.4663e-05				190645	Mainland
Tiryns IA	Croatia MBA		6.78474e-05				247526	Mainland
Tiryns IA	Italy BA (WES)		0.00232654				242358	Mainland
Tiryns IA	Italy-Sicily EBA		2.232e-05				223353	Mainland
Tiryns IA	Italy-Sicily EBA		0.01271				240941	Mainland
Tiryns LBA	Crete EMBA	W. Eurasian Steppe En-BA	0.0222807	0.835	0.165	0.023	287327	Mainland
Tiryns LBA	N. Mainland LN	W. Eurasian Steppe En-BA	0.0261414	0.786	0.214	0.026	304513	Mainland
Tiryns LBA	S. Mainland-Islands LN-EBA	W. Eurasian Steppe En-BA	0.0828476	0.836	0.164	0.023	293608	Mainland
Tiryns LBA	Crete EMBA	Serbia EBA	0.000228489	0.746	0.254	0.041	301589	Mainland
Tiryns LBA	N. Mainland LN	Serbia EBA	2.95528e-06	0.715	0.285	0.049	331773	Mainland
Tiryns LBA	S. Mainland-Islands LN-EBA	Serbia EBA	0.000369499	0.759	0.241	0.042	312600	Mainland
Tiryns LBA	Crete EMBA	mount. Caucasus En-BA	0.000290306	0.727	0.273	0.044	300204	Mainland
Tiryns LBA	N. Mainland LN	mount. Caucasus En-BA	0.0101115	0.633	0.367	0.044	324203	Mainland
Tiryns LBA	S. Mainland-Islands LN-EBA	mount. Caucasus En-BA	0.0115521	0.713	0.287	0.043	308053	Mainland
Tiryns LBA	Crete EMBA	Levant C	6.83597e-11	1.161	-0.161	0.188	314166	Mainland
Tiryns LBA	N. Mainland LN	Levant C	4.75952e-11	1.476	-0.476	0.652	365516	Mainland
Tiryns LBA	S. Mainland-Islands LN-EBA	Levant C	7.32716e-10	1.093	-0.093	0.163	328957	Mainland
Tiryns LBA	Crete EMBA	Italy-Sicily LBA	4.0762e-06	0.353	0.647	0.195	317968	Mainland
Tiryns LBA	Crete EMBA	Italy-Sicily LBA	4.0762e-06	0.353	0.647	0.195	317968	Mainland
Tiryns LBA	N. Mainland LN	Italy-Sicily LBA	4.90077e-07	-0.061	1.061	0.397	412639	Mainland
Tiryns LBA	N. Mainland LN	Italy-Sicily LBA	4.90077e-07	-0.061	1.061	0.397	412639	Mainland
Tiryns LBA	S. Mainland-Islands LN-EBA	Italy-Sicily LBA	1.52685e-06	0.295	0.705	0.254	341985	Mainland
Tiryns LBA	S. Mainland-Islands LN-EBA	Italy-Sicily LBA	1.52685e-06	0.295	0.705	0.254	341985	Mainland
Tiryns LBA	Crete EMBA	Italy-Sicily EBA	1.02262e-09	0.699	0.301	0.121	323673	Mainland
Tiryns LBA	S. Mainland-Islands LN-EBA	Italy-Sicily EBA	2.49059e-09	0.748	0.252	0.128	344368	Mainland
Tiryns LBA	Crete EMBA	Italy-Sardinia LBA	1.23019e-09	0.866	0.134	0.07	320342	Mainland
Tiryns LBA	N. Mainland LN	Italy-Sardinia LBA	1.34843e-11	0.951	0.049	0.122	396926	Mainland
Tiryns LBA	S. Mainland-Islands LN-EBA	Italy-Sardinia LBA	2.74203e-09	0.9	0.1	0.076	341163	Mainland
Tiryns LBA	Crete EMBA	Italy BA (WES)	0.000392395	0.624	0.376	0.073	294524	Mainland
Tiryns LBA	N. Mainland LN	Italy BA (WES)	4.82533e-06	0.568	0.432	0.101	397582	Mainland
Tiryns LBA	S. Mainland-Islands LN-EBA	Italy BA (WES)	0.000710925	0.642	0.358	0.074	318482	Mainland
Tiryns LBA	Crete EMBA	Israel MLBA	5.38214e-08	0.67	0.33	0.087	302652	Mainland
Tiryns LBA	N. Mainland LN	Israel MLBA	2.46041e-07	0.566	0.434	0.085	341949	Mainland
Tiryns LBA	S. Mainland-Islands LN-EBA	Israel MLBA	1.49703e-06	0.663	0.337	0.082	314156	Mainland
Tiryns LBA	Crete EMBA	Hungary EBA 'Maros' (.sg)	0.00672126	0.511	0.489	0.088	158551	Mainland
Tiryns LBA	N. Mainland LN	Hungary EBA 'Maros' (.sg)	0.000248509	0.477	0.523	0.124	214238	Mainland
Tiryns LBA	S. Mainland-Islands LN-EBA	Hungary EBA 'Maros' (.sg)	0.00582966	0.553	0.447	0.099	171361	Mainland
Tiryns LBA	Crete EMBA	Germany LN_EBA 'Corded Ware'	0.0238581	0.81	0.19	0.027	326142	Mainland
Tiryns LBA	N. Mainland LN	Germany LN_EBA 'Corded Ware'	0.00681979	0.761	0.239	0.031	407989	Mainland
Tiryns LBA	S. Mainland-Islands LN-EBA	Germany LN_EBA 'Corded Ware'	0.0370405	0.816	0.184	0.027	347354	Mainland
Tiryns LBA	Crete EMBA	Czech Bohemia EBA 'Unetice'	0.00334843	0.792	0.208	0.03	258924	Mainland
Tiryns LBA	N. Mainland LN	Czech Bohemia EBA 'Unetice'	0.000208731	0.752	0.248	0.035	256957	Mainland
Tiryns LBA	S. Mainland-Islands LN-EBA	Czech Bohemia EBA 'Unetice'	0.00524962	0.8	0.2	0.031	259554	Mainland
Tiryns LBA	Crete EMBA	Czech EBA 'Bell Beaker'	0.00144214	0.773	0.227	0.034	287078	Mainland
Tiryns LBA	N. Mainland LN	Czech EBA 'Bell Beaker'	8.33001e-05	0.731	0.269	0.039	300148	Mainland
Tiryns LBA	S. Mainland-Islands LN-EBA	Czech EBA 'Bell Beaker'	0.00191814	0.783	0.217	0.035	291920	Mainland
Tiryns LBA	Crete EMBA	Croatia MBA	0.00207721	0.67	0.33	0.064	295200	Mainland
Tiryns LBA	N. Mainland LN	Croatia MBA	0.000102619	0.574	0.426	0.069	400565	Mainland
Tiryns LBA	S. Mainland-Islands LN-EBA	Croatia MBA	0.00123356	0.687	0.313	0.064	320478	Mainland
Tiryns LBA	Crete EMBA	Bulgaria EBA	1.6434e-06	0.681	0.319	0.069	315117	Mainland
Tiryns LBA	N. Mainland LN	Bulgaria EBA	2.17853e-08	0.622	0.378	0.086	396465	Mainland
Tiryns LBA	S. Mainland-Islands LN-EBA	Bulgaria EBA	9.10301e-07	0.701	0.299	0.073	336767	Mainland
Tiryns LBA	Crete EMBA	Anatolia LC-EBA	8.03326e-07	0.497	0.503	0.11	288755	Mainland
Tiryns LBA	N. Mainland LN	Anatolia LC-EBA	7.90846e-06	0.407	0.593	0.096	298261	Mainland
Tiryns LBA	S. Mainland-Islands LN-EBA	Anatolia LC-EBA	1.94392e-05	0.511	0.489	0.101	292906	Mainland
Tiryns LBA	Croatia MBA		1.71342e-17				497132	Mainland
Tiryns LBA	Italy BA (WES)		2.04714e-13				488856	Mainland
Tiryns LBA	Italy-Sicily EBA		1.36513e-18				467107	Mainland
Tiryns LBA	Crete EMBA		4.53956e-11				359669	Mainland
Tiryns LBA	Italy-Sicily EBA		1.07492e-06				493794	Mainland
Tiryns LBA	N. Mainland LN		2.10822e-11				557799	Mainland
Tiryns LBA	S. Mainland-Islands LN-EBA		8.42399e-10				397459	Mainland

## Sheet: Supplementary Table 9
Supplementary Table S9. One and two-way models for the two LBA groups from Crete (B and C) that require substantial WES-related ancestry.
Target	Source 1	Source 2	P-value	Coeff. 1	Coeff. 2	SE1	SE2	Nb. SNPs	P-value Nested Model (only Source 2)	Fixed References	Rotating Referencess
Crete_LBA (group B)	Crete EMBA	Croatia MBA	0.339658	0.778	0.222	0.029	0.029	311869		'R11'	W. Eurasian Steppe En-BA, Germany LN_EBA 'Corded Ware', Serbia EBA, Italy BA (WES), Mainland MLBA
Crete_LBA (group B)	Crete EMBA	Germany LN-EBA 'CordedWare'	0.225077	0.9	0.1	0.013	0.013	379459		'R11'	W. Eurasian Steppe En-BA, Croatia MBA, Serbia EBA, Italy BA (WES), Mainland MLBA
Crete_LBA (group B)	Crete EMBA	Italy BA (WES)	0.205261	0.756	0.244	0.033	0.033	348394		'R11'	W. Eurasian Steppe En-BA, Germany LN_EBA 'Corded Ware', Serbia EBA, Croatia MBA, Mainland MLBA
Crete_LBA (group B)	Crete EMBA	Mainland MLBA	0.211514	0.635	0.365	0.044	0.044	369688		'R11'	W. Eurasian Steppe En-BA, Germany LN_EBA 'Corded Ware', Croatia MBA, Italy BA (WES), Serbia EBA
Crete_LBA (group B)	Crete EMBA	Serbia EBA	0.127223	0.834	0.166	0.021	0.021	349602		'R11'	W. Eurasian Steppe En-BA, Germany LN_EBA 'Corded Ware', Croatia MBA, Italy BA (WES), Mainland MLBA
Crete_LBA (group B)	Crete EMBA	W. Eurasian Steppe En-BA	0.0342424	0.911	0.089	0.012	0.012	340480		'R11'	Croatia MBA, Germany LN_EBA 'Corded Ware', Serbia EBA, Italy BA (WES), Mainland MLBA
Crete_LBA (group C)	Crete EMBA	Croatia MBA	0.313442	0.36	0.64	0.062	0.062	240792	0.000330764	'R11'	W. Eurasian Steppe En-BA, Germany LN_EBA 'Corded Ware', Serbia EBA, Italy BA (WES), Mainland MLBA
Crete_LBA (group C)	Crete EMBA	Germany LN-EBA 'CordedWare'	0.743524	0.68	0.32	0.027	0.027	261880		'R11'	W. Eurasian Steppe En-BA, Croatia MBA, Serbia EBA, Italy BA (WES), Mainland MLBA
Crete_LBA (group C)	Crete EMBA	Italy BA (WES)	0.106324	0.292	0.708	0.074	0.074	246428	0.00502518	'R11'	W. Eurasian Steppe En-BA, Germany LN_EBA 'Corded Ware', Serbia EBA, Croatia MBA, Mainland MLBA
Crete_LBA (group C)	Crete EMBA	Mainland MLBA	0.708523	-0.121	1.121	0.103	0.103	250055	0.686557	'R11'	W. Eurasian Steppe En-BA, Germany LN_EBA 'Corded Ware', Croatia MBA, Italy BA (WES), Serbia EBA
Crete_LBA (group C)	Crete EMBA	Serbia EBA	0.0715651	0.513	0.487	0.043	0.043	241038		'R11'	W. Eurasian Steppe En-BA, Germany LN_EBA 'Corded Ware', Croatia MBA, Italy BA (WES), Mainland MLBA
Crete_LBA (group C)	Crete EMBA	W. Eurasian Steppe En-BA	0.0599329	0.751	0.249	0.025	0.025	229234		'R11'	Croatia MBA, Germany LN_EBA 'Corded Ware', Serbia EBA, Italy BA (WES), Mainland MLBA
Crete_LBA (group B)	S. Mainland LBA		1.82277e-10							'R11'	W. Eurasian Steppe En-BA, Germany LN_EBA 'Corded Ware', Croatia MBA, Italy BA (WES), Serbia EBA
Crete_LBA (group B)	N. Mainland MBA		1.0028e-31							'R11'	W. Eurasian Steppe En-BA, Germany LN_EBA 'Corded Ware', Croatia MBA, Italy BA (WES), Serbia EBA
Crete_LBA (group C)	S. Mainland LBA		0.156281							'R11'	W. Eurasian Steppe En-BA, Germany LN_EBA 'Corded Ware', Croatia MBA, Italy BA (WES), Serbia EBA
Crete_LBA (group C)	N. Mainland MBA		0.00779301							'R11'	W. Eurasian Steppe En-BA, Germany LN_EBA 'Corded Ware', Croatia MBA, Italy BA (WES), Serbia EBA
